# Supplementary material for: Integrative functional analysis uncovers metabolic differences between Candida species
Source: Commun Biol. 2022 Sep 26;5:1013. doi: 10.1038/s42003-022-03955-z (PMC9512779; doi:10.1038/s42003-022-03955-z)
Supplement: Supplementary file 4 — Supplementary Data 1 [file 42003_2022_3955_MOESM4_ESM.xlsx]

## Sheet: Supp.table2
Name of species	Species abbv.	Species_ T number	protein encoding genes per species (pep file)	Genes with KO
Alternaria alternata	aalt	T05291.pep	13466	3994
Trichophyton benhamiae	abe	T01611.pep	7980	3263
Agaricus bisporus var. burnettii JB137-S8	abp	T03136.pep	11271	3502
Agaricus bisporus var. bisporus H97	abv	T03140.pep	10444	3475
Aspergillus clavatus	act	T01148.pep	9122	3732
Auricularia subglabra	adl	T03129.pep	23555	4240
Aspergillus fumigatus	afm	T01017.pep	9631	3893
Aspergillus flavus	afv	T01090.pep	13486	4194
Ashbya gossypii (Eremothecium gossypii)	ago	T00167.pep	4776	3629
Histoplasma capsulatum	aje	T02229.pep	9313	3216
Aspergillus niger	ang	T01030.pep	10505	3818
Aspergillus nidulans	ani	T01016.pep	9561	3548
Aspergillus oryzae	aor	T01018.pep	12074	3688
Baudoinia panamericana	bcom	T03106.pep	10508	3492
Botrytis cinerea	bfu	T01072.pep	11698	3522
Bipolaris oryzae	bor	T03125.pep	12002	3802
Bipolaris sorokiniana	bsc	T03124.pep	12214	3823
Bipolaris zeicola	bze	T03110.pep	12853	3823
Candida albicans	cal	T00189.pep	6043	3483
Candida auris	caur	T04850.pep	5520	3316
Coprinopsis cinerea	cci	T01275.pep	13339	3774
Candida dubliniensis	cdu	T01140.pep	5863	3535
Colletotrichum fioriniae	cfj	T04796.pep	13759	4148
Cryptococcus gattii	cgi	T02232.pep	6565	3021
Candida glabrata	cgr	T01024.pep	5212	3590
Coccidioides immitis	cim	T01114.pep	9757	3371
Clavispora lusitaniae ATCC 42720	clu	T01149.pep	5936	3313
Clavispora lusitaniae CBS 6936	clus	T05147.pep	5555	3316
Cordyceps militaris	cmt	T03108.pep	9651	3522
Cryptococcus neoformans var. neoformans B-3501A	cnb	T01040.pep	6500	3055
Cryptococcus neoformans var. neoformans JEC21	cne	T00243.pep	6632	3136
Candida orthopsilosis	cot	T02488.pep	5679	3471
Coniophora puteana	cput	T03134.pep	13758	3737
Coccidioides posadasii	cpw	T01332.pep	7227	3252
Yamadazyma tenuis	cten	T03099.pep	5547	3227
Chaetomium thermophilum	cthr	T03100.pep	7183	3245
Candida tropicalis	ctp	T01115.pep	6254	3506
Debaryomyces hansenii	dha	T01026.pep	6286	3573
Dichomitus squalens	dsq	T03133.pep	12287	3667
Encephalitozoon cuniculi	ecu	T00105.pep	1996	890
Encephalitozoon hellem	ehe	T02287.pep	1847	973
Encephalitozoon intestinalis	ein	T02238.pep	1939	972
Eutypa lata	ela	T03103.pep	11685	3860
Eremothecium cymbalariae	erc	T02237.pep	4432	3133
Encephalitozoon romaleae	ero	T03458.pep	1831	902
Fusarium graminearum	fgr	T01038.pep	13329	4111
Fomitiporia mediterranea	fme	T03132.pep	11338	3660
Fusarium oxysporum	fox	T04882.pep	20925	4749
Fusarium pseudograminearum	fpu	T03456.pep	12397	3948
Fusarium verticillioides	fvr	T04869.pep	15869	4298
Glarea lozoyensis	glz	T04883.pep	13083	3826
Gloeophyllum trabeum	gtr	T03130.pep	11755	3756
Heterobasidion irregulare	hir	T03455.pep	13271	3667
Kazachstania africana	kaf	T02487.pep	5378	3803
Kluyveromyces lactis	kla	T01025.pep	5084	3305
Kluyveromyces marxianus	kmx	T05269.pep	4941	3239
Laccaria bicolor	lbc	T01044.pep	18215	3717
Lodderomyces elongisporus	lel	T01116.pep.gz	5799	3161
Lachancea thermotolerans	lth	T01117.pep.gz	5091	3610
Metarhizium robertsii	maj	T03107.pep.gz	11688	3907
Metarhizium acridum	maw	T03104.pep.gz	9850	3678
Marssonina brunnea	mbe	T03105.pep.gz	10028	3552
Malassezia globosa	mgl	T01043.pep.gz	4286	2407
Pyricularia oryzae 70-15	mgr	T01027.pep.gz	12825	3695
Melampsora larici-populina	mlr	T03138.pep.gz	16372	3617
Moniliophthora perniciosa	mpr	T01089.pep.gz	13560	2015
Moniliophthora roreri	mrr	T03137.pep.gz	17910	4021
Malassezia restricta	mrt	T06113.pep.gz	4406	2733
Thermothelomyces thermophilus	mtm	T02231.pep.gz	9097	3639
Nosema ceranae	nce	T01614.pep.gz	2060	786
Neurospora crassa	ncr	T01034.pep.gz	9758	3686
Naumovozyma castellii	ncs	T02233.pep.gz	5592	3904
Naumovozyma dairenensis	ndi	T02234.pep.gz	5548	3871
Aspergillus fischeri	nfi	T01070.pep.gz	10396	3938
Nectria haematococca	nhe	T01612.pep.gz	15708	4460
Neofusicoccum parvum	npa	T03126.pep.gz	10366	3747
Neurospora tetrasperma	nte	T03451.pep.gz	10380	3338
Podospora anserina	pan	T01048.pep.gz	10600	3723
Paracoccidioides lutzii Pb01	pbl	T02230.pep.gz	8826	3313
Paracoccidioides brasiliensis Pb18	pbn	T03549.pep.gz	8390	3256
Phanerochaete carnosa	pco	T03128.pep.gz	13925	3680
Penicillium rubens	pcs	T01091.pep.gz	12791	3622
Penicillium digitatum	pdp	T04849.pep.gz	8946	3502
Pseudocercospora fijiensis	pfj	T03109.pep.gz	13065	3779
Anthracocystis flocculosa	pfp	T03141.pep.gz	6877	3092
Pestalotiopsis fici	pfy	T04924.pep.gz	15413	4421
Puccinia graminis	pgr	T02226.pep.gz	15800	3684
Meyerozyma guilliermondii	pgu	T01150.pep.gz	5920	3440
Scheffersomyces stipitis	pic	T01023.pep.gz	5820	3321
Pichia kudriavzevii	pkz	T06133.pep.gz	5139	3155
Purpureocillium lilacinum	plj	T05029.pep.gz	11763	3742
Parastagonospora nodorum	pno	T01161.pep.gz	15990	3934
Komagataella phaffii	ppa	T01092.pep.gz	5040	3106
Postia placenta	ppl	T01162.pep.gz	9083	1421
Phialocephala scopiformis	psco	T04865.pep.gz	18567	4444
Punctularia strigosozonata	psq	T03131.pep.gz	11540	3638
Pyrenophora teres	pte	T01613.pep.gz	11799	3802
Saccharomyces cerevisiae (budding yeast)	sce	T00005.pep.gz	6002	4079
Schizophyllum commune	scm	T01331.pep.gz	13190	3829
Stereum hirsutum	shs	T03127.pep.gz	14066	3987
Serpula lacrymans	sla	T03135.pep.gz	12920	3341
Sugiyamaella lignohabitans	slb	T05270.pep.gz	5135	3112
Sordaria macrospora	smp	T01610.pep.gz	9896	3497
Spathaspora passalidarum	spaa	T03101.pep.gz	5983	3447
Schizosaccharomyces pombe (fission yeast)	spo	T00076.pep.gz	5130	3332
Sporothrix schenckii	ssck	T05555.pep.gz	10293	3623
Sclerotinia sclerotiorum	ssl	T01071.pep.gz	14490	3394
Tetrapisispora blattae	tbl	T02489.pep.gz	5388	3848
Torulaspora delbrueckii	tdl	T02236.pep.gz	4972	3530
Tuber melanosporum	tml	T01282.pep.gz	7496	3096
Phaeoacremonium minimum	tmn	T03102.pep.gz	8834	3583
Tremella mesenterica	tms	T03139.pep.gz	8308	3033
Tetrapisispora phaffii	tpf	T02235.pep.gz	5250	3689
Trichoderma reesei QM6a	tre	T02991.pep.gz	9113	3553
Trichoderma reesei RUT C-30	trr	T06031.pep.gz	9849	3636
Thermothielavioides terrestris	ttt	T02228.pep.gz	9802	3629
Trichophyton verrucosum	tve	T01615.pep.gz	8028	3271
Trametes versicolor	tvs	T04795.pep.gz	14302	3790
Ustilago maydis	uma	T01021.pep.gz	6764	2866
Uncinocarpus reesii	ure	T01132.pep.gz	7760	3046
Verticillium alfalfae	val	T02227.pep.gz	10237	3666
Verticillium dahliae	vda	T03450.pep.gz	10535	3786
Vanderwaltozyma polyspora	vpo	T01049.pep.gz	5336	3343
Wallemia ichthyophaga	wic	T03457.pep.gz	4863	2737
Wallemia mellicola	wse	T03142.pep.gz	5277	2901
Yarrowia lipolytica	yli	T01033.pep.gz	6472	3933
Zygosaccharomyces rouxii	zro	T01118.pep.gz	4991	3671
Zymoseptoria tritici	ztr	T02285.pep.gz	10963	3653
TOTAL	128		524288	441462
