# Supplementary material for: Integrative functional analysis uncovers metabolic differences between Candida species
Source: Commun Biol. 2022 Sep 26;5:1013. doi: 10.1038/s42003-022-03955-z (PMC9512779; doi:10.1038/s42003-022-03955-z)
Supplement: Supplementary file 5 — Supplementary Data 2 [file 42003_2022_3955_MOESM5_ESM.xlsx]

## Sheet: Supp.table3
Genes per KO	Genes per KO	Missing KO information	Empty fasta file	Alignment performed
K22016	0	Yes	Yes	Failed
K00005	1	No	No	Failed
K00019	1	No	No	Failed
K00039	1	No	No	Failed
K00067	1	No	No	Failed
K00084	1	No	No	Failed
K00314	1	No	No	Failed
K00471	1	No	No	Failed
K00509	1	No	No	Failed
K00569	1	No	No	Failed
K00614	1	No	No	Failed
K00640	1	No	No	Failed
K00653	1	No	No	Failed
K00744	1	No	No	Failed
K01013	1	No	No	Failed
K01117	1	No	No	Failed
K01167	1	No	No	Failed
K01216	1	No	No	Failed
K01226	1	No	No	Failed
K01256	1	No	No	Failed
K01525	1	No	No	Failed
K01741	1	No	No	Failed
K01750	1	No	No	Failed
K01763	1	No	No	Failed
K01904	1	No	No	Failed
K01954	1	No	No	Failed
K02087	1	No	No	Failed
K02220	1	No	No	Failed
K02308	1	No	No	Failed
K02367	1	No	No	Failed
K02449	1	No	No	Failed
K02879	1	No	No	Failed
K03218	1	No	No	Failed
K03871	1	No	No	Failed
K04125	1	No	No	Failed
K04373	1	No	No	Failed
K04374	1	No	No	Failed
K04420	1	No	No	Failed
K04512	1	No	No	Failed
K04552	1	No	No	Failed
K05103	1	No	No	Failed
K05104	1	No	No	Failed
K05111	1	No	No	Failed
K05126	1	No	No	Failed
K05537	1	No	No	Failed
K05539	1	No	No	Failed
K05657	1	No	No	Failed
K05661	1	No	No	Failed
K05662	1	No	No	Failed
K05666	1	No	No	Failed
K05679	1	No	No	Failed
K05681	1	No	No	Failed
K05684	1	No	No	Failed
K05724	1	No	No	Failed
K05749	1	No	No	Failed
K05751	1	No	No	Failed
K05848	1	No	No	Failed
K05894	1	No	No	Failed
K06069	1	No	No	Failed
K06697	1	No	No	Failed
K06700	1	No	No	Failed
K07199	1	No	No	Failed
K07427	1	No	No	Failed
K07517	1	No	No	Failed
K07762	1	No	No	Failed
K07819	1	No	No	Failed
K07881	1	No	No	Failed
K07925	1	No	No	Failed
K08002	1	No	No	Failed
K08064	1	No	No	Failed
K08077	1	No	No	Failed
K08146	1	No	No	Failed
K08245	1	No	No	Failed
K08760	1	No	No	Failed
K08789	1	No	No	Failed
K08791	1	No	No	Failed
K08803	1	No	No	Failed
K08823	1	No	No	Failed
K08824	1	No	No	Failed
K08857	1	No	No	Failed
K08891	1	No	No	Failed
K08893	1	No	No	Failed
K09045	1	No	No	Failed
K09047	1	No	No	Failed
K09203	1	No	No	Failed
K09281	1	No	No	Failed
K09288	1	No	No	Failed
K09323	1	No	No	Failed
K09337	1	No	No	Failed
K09355	1	No	No	Failed
K09396	1	No	No	Failed
K09397	1	No	No	Failed
K09401	1	No	No	Failed
K09414	1	No	No	Failed
K09417	1	No	No	Failed
K09574	1	No	No	Failed
K09575	1	No	No	Failed
K09611	1	No	No	Failed
K09828	1	No	No	Failed
K10223	1	No	No	Failed
K10374	1	No	No	Failed
K10481	1	No	No	Failed
K10485	1	No	No	Failed
K10523	1	No	No	Failed
K10604	1	No	No	Failed
K10738	1	No	No	Failed
K10802	1	No	No	Failed
K10867	1	No	No	Failed
K10971	1	No	No	Failed
K11119	1	No	No	Failed
K11120	1	No	No	Failed
K11305	1	No	No	Failed
K11504	1	No	No	Failed
K11511	1	No	No	Failed
K11586	1	No	No	Failed
K11597	1	No	No	Failed
K11698	1	No	No	Failed
K11700	1	No	No	Failed
K11703	1	No	No	Failed
K11726	1	No	No	Failed
K11752	1	No	No	Failed
K11804	1	No	No	Failed
K11807	1	No	No	Failed
K11825	1	No	No	Failed
K12015	1	No	No	Failed
K12235	1	No	No	Failed
K12417	1	No	No	Failed
K12446	1	No	No	Failed
K12498	1	No	No	Failed
K12576	1	No	No	Failed
K12593	1	No	No	Failed
K12760	1	No	No	Failed
K12764	1	No	No	Failed
K13054	1	No	No	Failed
K13065	1	No	No	Failed
K13096	1	No	No	Failed
K13184	1	No	No	Failed
K13195	1	No	No	Failed
K13349	1	No	No	Failed
K13355	1	No	No	Failed
K13506	1	No	No	Failed
K13624	1	No	No	Failed
K13692	1	No	No	Failed
K13987	1	No	No	Failed
K14009	1	No	No	Failed
K14135	1	No	No	Failed
K14321	1	No	No	Failed
K14443	1	No	No	Failed
K14885	1	Yes	Yes	Failed
K14911	1	Yes	Yes	Failed
K14928	1	Yes	Yes	Failed
K14965	1	No	No	Failed
K15032	1	No	No	Failed
K15103	1	No	No	Failed
K15360	1	No	No	Failed
K15391	1	No	No	Failed
K15400	1	No	No	Failed
K15409	1	No	No	Failed
K15416	1	No	No	Failed
K15417	1	No	No	Failed
K15418	1	No	No	Failed
K15419	1	No	No	Failed
K15452	1	No	No	Failed
K15734	1	No	No	Failed
K15743	1	No	No	Failed
K15777	1	No	No	Failed
K16195	1	No	No	Failed
K16216	1	No	No	Failed
K16282	1	No	No	Failed
K16449	1	No	No	Failed
K16487	1	No	No	Failed
K16571	1	No	No	Failed
K16628	1	No	No	Failed
K16726	1	No	No	Failed
K16733	1	No	No	Failed
K16796	1	No	No	Failed
K17284	1	No	No	Failed
K17566	1	No	No	Failed
K17573	1	No	No	Failed
K17576	1	No	No	Failed
K17610	1	No	No	Failed
K17633	1	No	No	Failed
K17744	1	No	No	Failed
K17833	1	No	No	Failed
K17896	1	No	No	Failed
K17914	1	No	No	Failed
K17930	1	No	No	Failed
K17933	1	No	No	Failed
K18035	1	No	No	Failed
K18066	1	No	No	Failed
K18279	1	No	No	Failed
K18309	1	No	No	Failed
K18389	1	No	No	Failed
K18391	1	No	No	Failed
K18622	1	No	No	Failed
K18639	1	No	No	Failed
K18647	1	No	No	Failed
K18674	1	No	No	Failed
K18679	1	No	No	Failed
K18680	1	No	No	Failed
K18754	1	No	No	Failed
K18758	1	No	No	Failed
K18817	1	No	No	Failed
K18854	1	No	No	Failed
K18886	1	No	No	Failed
K18980	1	No	No	Failed
K19041	1	No	No	Failed
K19198	1	No	No	Failed
K19199	1	No	No	Failed
K19373	1	No	No	Failed
K19413	1	No	No	Failed
K19495	1	No	No	Failed
K19519	1	No	No	Failed
K19523	1	No	No	Failed
K19607	1	No	No	Failed
K19634	1	No	No	Failed
K19662	1	No	No	Failed
K19798	1	No	No	Failed
K19812	1	No	No	Failed
K19847	1	No	No	Failed
K19851	1	No	No	Failed
K19868	1	No	No	Failed
K20029	1	No	No	Failed
K20030	1	No	No	Failed
K20285	1	No	No	Failed
K20315	1	No	No	Failed
K20358	1	No	No	Failed
K20412	1	No	No	Failed
K20553	1	No	No	Failed
K20656	1	No	No	Failed
K20683	1	No	No	Failed
K20779	1	No	No	Failed
K20780	1	No	No	Failed
K20790	1	No	No	Failed
K20804	1	No	No	Failed
K20840	1	No	No	Failed
K20873	1	No	No	Failed
K20877	1	No	No	Failed
K21032	1	No	No	Failed
K21158	1	No	No	Failed
K21296	1	No	No	Failed
K21389	1	No	No	Failed
K21390	1	No	No	Failed
K21391	1	No	No	Failed
K21436	1	No	No	Failed
K21447	1	No	No	Failed
K21475	1	No	No	Failed
K21476	1	No	No	Failed
K21477	1	No	No	Failed
K21625	1	No	No	Failed
K21629	1	No	No	Failed
K21634	1	No	No	Failed
K21798	1	No	No	Failed
K21871	1	No	No	Failed
K21876	1	No	No	Failed
K21970	1	No	No	Failed
K22002	1	No	No	Failed
K22004	1	No	No	Failed
K22005	1	No	No	Failed
K22058	1	No	No	Failed
K22060	1	No	No	Failed
K22259	1	No	No	Failed
K22268	1	No	No	Failed
K22403	1	No	No	Failed
K22517	1	No	No	Failed
K22522	1	No	No	Failed
K22534	1	No	No	Failed
K22538	1	No	No	Failed
K22542	1	No	No	Failed
K22572	1	No	No	Failed
K22581	1	No	No	Failed
K22589	1	No	No	Failed
K22594	1	No	No	Failed
K22767	1	No	No	Failed
K22808	1	No	No	Failed
K23012	1	No	No	Failed
K23091	1	No	No	Failed
K23175	1	No	No	Failed
K23259	1	No	No	Failed
K23379	1	No	No	Failed
K23582	1	No	No	Failed
K23627	1	No	No	Failed
K23636	1	No	No	Failed
K23736	1	No	No	Failed
K23790	1	No	No	Failed
K23877	1	No	No	Failed
K23888	1	No	No	Failed
K23889	1	No	No	Failed
K23890	1	No	No	Failed
K23891	1	No	No	Failed
K23892	1	No	No	Failed
K00118	2	No	No	Yes
K00521	2	No	No	Yes
K00599	2	No	No	Yes
K00734	2	No	No	Yes
K00815	2	No	No	Yes
K00871	2	No	No	Yes
K00924	2	No	No	Yes
K00960	2	No	No	Yes
K01044	2	No	No	Yes
K01106	2	No	No	Yes
K01276	2	No	No	Yes
K01431	2	No	No	Yes
K01590	2	No	No	Yes
K01775	2	No	No	Yes
K02359	2	No	No	Yes
K02907	2	No	No	Yes
K02916	2	No	No	Yes
K03359	2	No	No	Yes
K03829	2	No	No	Yes
K04457	2	No	No	Yes
K04514	2	No	No	Yes
K04733	2	No	No	Yes
K05361	2	No	No	Yes
K05953	2	No	No	Yes
K05986	2	No	No	Yes
K06002	2	No	No	Yes
K06237	2	No	No	Yes
K07431	2	No	No	Yes
K07440	2	No	No	Yes
K07497	2	No	No	Yes
K07837	2	No	No	Yes
K07861	2	No	No	Yes
K08637	2	No	No	Yes
K08798	2	No	No	Yes
K08960	2	No	No	Yes
K09174	2	No	No	Yes
K09183	2	No	No	Yes
K09267	2	No	No	Yes
K09283	2	No	No	Yes
K09326	2	No	No	Yes
K09377	2	No	No	Yes
K09402	2	No	No	Yes
K09577	2	No	No	Yes
K09645	2	No	No	Yes
K10380	2	No	No	Yes
K10574	2	No	No	Yes
K10650	2	No	No	Yes
K10760	2	No	No	Yes
K10880	2	No	No	Yes
K10968	2	No	No	Yes
K11091	2	No	No	Yes
K11113	2	No	No	Yes
K11122	2	No	No	Yes
K11352	2	No	No	Yes
K11393	2	No	No	Yes
K11587	2	No	No	Yes
K11755	2	No	No	Yes
K11760	2	No	No	Yes
K11972	2	No	No	Yes
K11977	2	No	No	Yes
K12348	2	No	No	Yes
K12595	2	No	No	Yes
K12866	2	No	No	Yes
K13026	2	No	No	Yes
K13035	2	No	No	Yes
K13302	2	No	No	Yes
K13447	2	No	No	Yes
K13513	2	No	No	Yes
K13523	2	No	No	Yes
K13699	2	No	No	Yes
K13727	2	No	No	Yes
K13982	2	No	No	Yes
K14132	2	No	No	Yes
K14134	2	No	No	Yes
K14379	2	No	No	Yes
K14576	2	Yes	Yes	Failed
K14689	2	No	No	Yes
K14880	2	Yes	Yes	Failed
K14906	2	Yes	Yes	Failed
K14908	2	Yes	Yes	Failed
K14909	2	Yes	Yes	Failed
K14910	2	Yes	Yes	Failed
K14912	2	Yes	Yes	Failed
K14913	2	Yes	Yes	Failed
K14914	2	Yes	Yes	Failed
K14915	2	Yes	Yes	Failed
K14916	2	Yes	Yes	Failed
K14917	2	Yes	Yes	Failed
K14918	2	Yes	Yes	Failed
K14919	2	Yes	Yes	Failed
K14920	2	Yes	Yes	Failed
K14921	2	Yes	Yes	Failed
K14922	2	Yes	Yes	Failed
K14923	2	Yes	Yes	Failed
K14924	2	Yes	Yes	Failed
K14925	2	Yes	Yes	Failed
K14926	2	Yes	Yes	Failed
K14927	2	Yes	Yes	Failed
K14929	2	Yes	Yes	Failed
K14930	2	Yes	Yes	Failed
K14931	2	Yes	Yes	Failed
K14932	2	Yes	Yes	Failed
K14933	2	Yes	Yes	Failed
K14934	2	Yes	Yes	Failed
K14935	2	Yes	Yes	Failed
K14936	2	Yes	Yes	Failed
K15168	2	No	No	Yes
K15186	2	No	No	Yes
K15386	2	No	No	Yes
K15387	2	No	No	Yes
K15390	2	No	No	Yes
K15392	2	No	No	Yes
K15393	2	No	No	Yes
K15706	2	No	No	Yes
K16806	2	No	No	Yes
K17387	2	No	No	Yes
K17426	2	No	No	Yes
K17475	2	No	No	Yes
K17525	2	No	No	Yes
K17552	2	No	No	Yes
K17643	2	No	No	Yes
K17647	2	No	No	Yes
K17651	2	No	No	Yes
K17826	2	No	No	Yes
K17827	2	No	No	Yes
K17864	2	No	No	Yes
K17991	2	No	No	Yes
K18281	2	No	No	Yes
K18388	2	No	No	Yes
K18435	2	No	No	Yes
K18447	2	No	No	Yes
K18952	2	No	No	Yes
K19197	2	No	No	Yes
K19613	2	No	No	Yes
K19626	2	No	No	Yes
K19721	2	No	No	Yes
K19807	2	No	No	Yes
K20154	2	No	No	Yes
K20216	2	No	No	Yes
K20283	2	No	No	Yes
K20715	2	No	No	Yes
K20875	2	No	No	Yes
K20890	2	No	No	Yes
K21278	2	No	No	Yes
K21357	2	No	No	Yes
K21442	2	No	No	Yes
K21805	2	No	No	Yes
K21814	2	No	No	Yes
K21874	2	No	No	Yes
K22369	2	No	No	Yes
K22569	2	No	No	Yes
K22573	2	No	No	Yes
K22574	2	No	No	Yes
K22575	2	No	No	Yes
K22743	2	No	No	Yes
K22763	2	No	No	Yes
K22978	2	No	No	Yes
K23032	2	No	No	Yes
K23308	2	No	No	Yes
K23322	2	No	No	Yes
K23450	2	No	No	Yes
K23558	2	No	No	Yes
K23561	2	No	No	Yes
K23629	2	No	No	Yes
K23630	2	No	No	Yes
K23631	2	No	No	Yes
K23632	2	No	No	Yes
K23633	2	No	No	Yes
K23634	2	No	No	Yes
K23646	2	No	No	Yes
K23647	2	No	No	Yes
K23692	2	No	No	Yes
K23847	2	No	No	Yes
K23878	2	No	No	Yes
K00069	3	No	No	Yes
K00075	3	No	No	Yes
K00489	3	No	No	Yes
K00944	3	No	No	Yes
K01171	3	No	No	Yes
K01174	3	No	No	Yes
K01446	3	No	No	Yes
K01518	3	No	No	Yes
K04365	3	No	No	Yes
K04525	3	No	No	Yes
K04688	3	No	No	Yes
K06654	3	No	No	Yes
K06658	3	No	No	Yes
K06686	3	No	No	Yes
K06981	3	No	No	Yes
K07198	3	No	No	Yes
K07205	3	No	No	Yes
K07583	3	No	No	Yes
K07879	3	No	No	Yes
K08022	3	No	No	Yes
K08066	3	No	No	Yes
K08801	3	No	No	Yes
K08829	3	No	No	Yes
K08861	3	No	No	Yes
K09027	3	No	No	Yes
K09359	3	No	No	Yes
K09459	3	No	No	Yes
K11242	3	No	No	Yes
K11295	3	No	No	Yes
K11307	3	No	No	Yes
K11345	3	No	No	Yes
K11417	3	No	No	Yes
K12185	3	No	No	Yes
K12405	3	No	No	Yes
K12494	3	No	No	Yes
K12781	3	No	No	Yes
K12800	3	No	No	Yes
K13240	3	No	No	Yes
K14211	3	No	No	Yes
K14866	3	Yes	Yes	Failed
K14867	3	Yes	Yes	Failed
K14869	3	Yes	Yes	Failed
K14876	3	Yes	Yes	Failed
K14888	3	Yes	Yes	Failed
K14900	3	Yes	Yes	Failed
K15127	3	No	No	Yes
K15203	3	No	No	Yes
K15415	3	No	No	Yes
K15692	3	No	No	Yes
K15811	3	No	No	Yes
K16194	3	No	No	Yes
K16275	3	No	No	Yes
K17657	3	No	No	Yes
K17894	3	No	No	Yes
K18619	3	No	No	Yes
K18651	3	No	No	Yes
K19374	3	No	No	Yes
K19383	3	No	No	Yes
K19565	3	No	No	Yes
K20876	3	No	No	Yes
K21138	3	No	No	Yes
K21339	3	No	No	Yes
K21433	3	No	No	Yes
K21445	3	No	No	Yes
K21446	3	No	No	Yes
K21448	3	No	No	Yes
K21626	3	No	No	Yes
K21969	3	No	No	Yes
K22278	3	No	No	Yes
K22448	3	No	No	Yes
K22524	3	No	No	Yes
K22570	3	No	No	Yes
K22651	3	No	No	Yes
K22726	3	No	No	Yes
K22727	3	No	No	Yes
K22728	3	No	No	Yes
K22729	3	No	No	Yes
K22730	3	No	No	Yes
K22731	3	No	No	Yes
K22739	3	No	No	Yes
K22740	3	No	No	Yes
K22741	3	No	No	Yes
K23167	3	No	No	Yes
K23317	3	No	No	Yes
K23339	3	No	No	Yes
K23458	3	No	No	Yes
K23480	3	No	No	Yes
K23538	3	No	No	Yes
K23592	3	No	No	Yes
K23668	3	No	No	Yes
K23727	3	No	No	Yes
K23879	3	No	No	Yes
K00258	4	No	No	Yes
K00272	4	No	No	Yes
K00843	4	No	No	Yes
K00857	4	No	No	Yes
K01043	4	No	No	Yes
K01285	4	No	No	Yes
K01302	4	No	No	Yes
K01799	4	No	No	Yes
K02206	4	No	No	Yes
K02994	4	No	No	Yes
K06999	4	No	No	Yes
K07249	4	No	No	Yes
K07568	4	No	No	Yes
K08292	4	No	No	Yes
K08576	4	No	No	Yes
K09182	4	No	No	Yes
K09358	4	No	No	Yes
K09565	4	No	No	Yes
K10144	4	No	No	Yes
K10737	4	No	No	Yes
K11094	4	No	No	Yes
K11153	4	No	No	Yes
K11652	4	No	No	Yes
K11702	4	No	No	Yes
K11757	4	No	No	Yes
K11830	4	No	No	Yes
K11985	4	No	No	Yes
K11987	4	No	No	Yes
K12611	4	No	No	Yes
K13443	4	No	No	Yes
K13983	4	No	No	Yes
K14131	4	No	No	Yes
K14156	4	No	No	Yes
K14302	4	No	No	Yes
K14487	4	No	No	Yes
K14731	4	No	No	Yes
K14865	4	Yes	Yes	Failed
K14868	4	Yes	Yes	Failed
K14872	4	Yes	Yes	Failed
K14873	4	Yes	Yes	Failed
K14874	4	Yes	Yes	Failed
K14875	4	Yes	Yes	Failed
K14877	4	Yes	Yes	Failed
K14878	4	Yes	Yes	Failed
K14879	4	Yes	Yes	Failed
K14881	4	Yes	Yes	Failed
K14882	4	Yes	Yes	Failed
K14883	4	Yes	Yes	Failed
K14886	4	Yes	Yes	Failed
K14887	4	Yes	Yes	Failed
K14889	4	Yes	Yes	Failed
K14890	4	Yes	Yes	Failed
K14891	4	Yes	Yes	Failed
K14892	4	Yes	Yes	Failed
K14893	4	Yes	Yes	Failed
K14894	4	Yes	Yes	Failed
K14895	4	Yes	Yes	Failed
K14896	4	Yes	Yes	Failed
K14897	4	Yes	Yes	Failed
K14898	4	Yes	Yes	Failed
K14899	4	Yes	Yes	Failed
K14901	4	Yes	Yes	Failed
K14902	4	Yes	Yes	Failed
K14903	4	Yes	Yes	Failed
K14904	4	Yes	Yes	Failed
K14905	4	Yes	Yes	Failed
K14907	4	Yes	Yes	Failed
K15384	4	No	No	Yes
K15385	4	No	No	Yes
K17411	4	No	No	Yes
K17645	4	No	No	Yes
K17646	4	No	No	Yes
K17652	4	No	No	Yes
K18706	4	No	No	Yes
K19182	4	No	No	Yes
K19365	4	No	No	Yes
K19654	4	No	No	Yes
K19719	4	No	No	Yes
K20133	4	No	No	Yes
K20657	4	No	No	Yes
K20838	4	No	No	Yes
K21016	4	No	No	Yes
K21813	4	No	No	Yes
K21919	4	No	No	Yes
K22020	4	No	No	Yes
K22531	4	No	No	Yes
K22571	4	No	No	Yes
K22742	4	No	No	Yes
K23065	4	No	No	Yes
K23330	4	No	No	Yes
K23342	4	No	No	Yes
K23495	4	No	No	Yes
K23665	4	No	No	Yes
K23666	4	No	No	Yes
K23667	4	No	No	Yes
K00013	5	No	No	Yes
K00945	5	No	No	Yes
K01151	5	No	No	Yes
K01280	5	No	No	Yes
K01303	5	No	No	Yes
K01667	5	No	No	Yes
K01857	5	No	No	Yes
K03119	5	No	No	Yes
K03316	5	No	No	Yes
K03417	5	No	No	Yes
K03652	5	No	No	Yes
K03770	5	No	No	Yes
K03801	5	No	No	Yes
K03926	5	No	No	Yes
K04496	5	No	No	Yes
K04796	5	No	No	Yes
K04835	5	No	No	Yes
K06620	5	No	No	Yes
K06680	5	No	No	Yes
K07430	5	No	No	Yes
K08752	5	No	No	Yes
K08819	5	No	No	Yes
K08867	5	No	No	Yes
K09394	5	No	No	Yes
K10260	5	No	No	Yes
K10300	5	No	No	Yes
K10400	5	No	No	Yes
K10587	5	No	No	Yes
K10631	5	No	No	Yes
K10666	5	No	No	Yes
K10727	5	No	No	Yes
K11136	5	No	No	Yes
K11340	5	No	No	Yes
K11412	5	No	No	Yes
K11433	5	No	No	Yes
K11678	5	No	No	Yes
K11773	5	No	No	Yes
K11842	5	No	No	Yes
K12743	5	No	No	Yes
K13148	5	No	No	Yes
K13954	5	No	No	Yes
K14133	5	No	No	Yes
K14276	5	No	Yes	Failed
K14415	5	No	No	Yes
K14437	5	No	No	Yes
K14440	5	No	No	Yes
K14621	5	No	No	Yes
K14884	5	Yes	Yes	Failed
K14972	5	No	No	Yes
K15173	5	No	No	Yes
K15308	5	No	No	Yes
K15388	5	No	No	Yes
K15501	5	No	No	Yes
K15698	5	No	No	Yes
K16197	5	No	No	Yes
K17650	5	No	No	Yes
K17825	5	No	No	Yes
K18418	5	No	No	Yes
K19183	5	No	No	Yes
K19184	5	No	No	Yes
K19511	5	No	No	Yes
K20217	5	No	No	Yes
K20478	5	No	No	Yes
K21396	5	No	No	Yes
K21546	5	No	No	Yes
K22123	5	No	No	Yes
K22314	5	No	No	Yes
K22415	5	No	No	Yes
K22419	5	No	No	Yes
K23321	5	No	No	Yes
K00011	6	No	No	Yes
K00218	6	No	No	Yes
K01123	6	No	No	Yes
K01212	6	No	No	Yes
K01509	6	No	No	Yes
K01531	6	No	No	Yes
K03306	6	No	No	Yes
K03513	6	No	No	Yes
K03654	6	No	No	Yes
K04126	6	No	No	Yes
K08246	6	No	No	Yes
K08863	6	No	No	Yes
K10852	6	No	No	Yes
K11306	6	No	No	Yes
K11346	6	No	No	Yes
K11404	6	No	No	Yes
K11564	6	No	No	Yes
K11844	6	No	No	Yes
K13356	6	No	No	Yes
K13449	6	No	No	Yes
K14527	6	No	No	Yes
K15319	6	No	No	Yes
K15335	6	No	No	Yes
K17986	6	No	No	Yes
K17990	6	No	No	Yes
K18685	6	No	No	Yes
K18753	6	No	No	Yes
K20777	6	No	No	Yes
K20828	6	No	No	Yes
K21358	6	No	No	Yes
K21899	6	No	No	Yes
K23408	6	No	No	Yes
K01142	7	No	No	Yes
K01674	7	No	No	Yes
K01713	7	No	No	Yes
K01840	7	No	No	Yes
K02805	7	No	No	Yes
K03637	7	No	No	Yes
K05941	7	No	No	Yes
K06001	7	No	No	Yes
K08282	7	No	No	Yes
K08776	7	No	No	Yes
K08959	7	No	No	Yes
K10859	7	No	No	Yes
K11123	7	No	No	Yes
K11308	7	No	No	Yes
K11310	7	No	No	Yes
K12249	7	No	No	Yes
K13094	7	No	No	Yes
K13128	7	No	No	Yes
K13299	7	No	No	Yes
K14278	7	No	Yes	Failed
K14870	7	Yes	Yes	Failed
K14871	7	Yes	Yes	Failed
K15067	7	No	No	Yes
K17649	7	No	No	Yes
K18549	7	No	No	Yes
K18884	7	No	No	Yes
K19770	7	No	No	Yes
K19808	7	No	No	Yes
K19848	7	No	No	Yes
K21295	7	No	No	Yes
K21875	7	No	No	Yes
K22245	7	No	No	Yes
K22282	7	No	No	Yes
K23320	7	No	No	Yes
K01049	8	No	No	Yes
K01050	8	No	No	Yes
K04353	8	No	No	Yes
K06128	8	No	No	Yes
K06236	8	No	No	Yes
K06709	8	No	No	Yes
K07950	8	No	No	Yes
K09270	8	No	No	Yes
K09420	8	No	No	Yes
K11296	8	No	No	Yes
K13176	8	No	No	Yes
K13717	8	No	No	Yes
K14279	8	No	Yes	Failed
K15321	8	No	No	Yes
K15402	8	No	No	Yes
K15779	8	No	No	Yes
K16815	8	No	No	Yes
K17404	8	No	No	Yes
K19363	8	No	No	Yes
K19584	8	No	No	Yes
K19900	8	No	No	Yes
K21769	8	No	No	Yes
K22258	8	No	No	Yes
K22587	8	No	No	Yes
K23066	8	No	No	Yes
K23504	8	No	No	Yes
K23625	8	No	No	Yes
K05760	9	No	No	Yes
K06619	9	No	No	Yes
K07424	9	No	No	Yes
K07759	9	No	No	Yes
K10770	9	No	No	Yes
K10870	9	No	No	Yes
K10955	9	No	No	Yes
K11002	9	No	No	Yes
K11116	9	No	No	Yes
K11416	9	No	No	Yes
K11878	9	No	No	Yes
K13220	9	No	No	Yes
K14180	9	No	No	Yes
K16547	9	No	No	Yes
K17746	9	No	No	Yes
K18050	9	No	No	Yes
K18385	9	No	No	Yes
K20896	9	No	No	Yes
K21450	9	No	No	Yes
K22418	9	No	No	Yes
K22809	9	No	No	Yes
K22991	9	No	No	Yes
K23164	9	No	No	Yes
K23326	9	No	No	Yes
K23581	9	No	No	Yes
K00613	10	No	No	Yes
K05307	10	No	No	Yes
K05931	10	No	No	Yes
K07508	10	No	No	Yes
K11992	10	No	No	Yes
K13984	10	No	No	Yes
K14130	10	No	No	Yes
K14280	10	No	Yes	Failed
K14858	10	No	No	Yes
K14977	10	No	No	Yes
K15316	10	No	No	Yes
K16795	10	No	No	Yes
K17290	10	No	No	Yes
K17816	10	No	No	Yes
K18387	10	No	No	Yes
K18600	10	No	No	Yes
K19690	10	No	No	Yes
K20967	10	No	No	Yes
K22264	10	No	No	Yes
K22732	10	No	No	Yes
K01253	11	No	No	Yes
K01383	11	No	No	Yes
K01706	11	No	No	Yes
K01935	11	No	No	Yes
K03332	11	No	No	Yes
K05991	11	No	No	Yes
K06004	11	No	No	Yes
K06631	11	No	No	Yes
K09403	11	No	No	Yes
K09465	11	No	No	Yes
K10982	11	No	No	Yes
K10983	11	No	No	Yes
K12400	11	No	No	Yes
K14277	11	No	Yes	Failed
K15318	11	No	No	Yes
K17661	11	No	No	Yes
K17890	11	No	No	Yes
K18280	11	No	No	Yes
K00522	12	No	No	Yes
K00664	12	No	No	Yes
K05740	12	No	No	Yes
K10536	12	No	No	Yes
K11241	12	No	No	Yes
K12596	12	No	No	Yes
K12774	12	No	No	Yes
K12783	12	No	No	Yes
K14458	12	No	No	Yes
K14483	12	Yes	Yes	Failed
K15317	12	No	No	Yes
K15634	12	No	No	Yes
K16329	12	No	No	Yes
K17879	12	No	No	Yes
K18134	12	No	No	Yes
K19799	12	No	No	Yes
K21388	12	No	No	Yes
K21633	12	No	No	Yes
K21927	12	No	No	Yes
K22153	12	No	No	Yes
K23740	12	No	No	Yes
K01195	13	No	No	Yes
K02330	13	No	No	Yes
K03356	13	No	No	Yes
K04781	13	No	No	Yes
K05947	13	No	No	Yes
K07976	13	No	No	Yes
K09249	13	No	No	Yes
K10969	13	No	No	Yes
K10970	13	No	No	Yes
K11403	13	No	No	Yes
K11769	13	No	No	Yes
K12413	13	No	No	Yes
K12691	13	No	No	Yes
K12775	13	No	No	Yes
K13109	13	No	No	Yes
K15503	13	No	No	Yes
K16750	13	No	No	Yes
K17664	13	No	No	Yes
K17671	13	No	No	Yes
K17724	13	No	No	Yes
K17976	13	No	No	Yes
K18731	13	No	No	Yes
K19816	13	No	No	Yes
K21144	13	No	No	Yes
K22120	13	No	No	Yes
K22238	13	No	No	Yes
K22614	13	No	No	Yes
K22722	13	No	No	Yes
K01068	14	No	No	Yes
K01081	14	No	No	Yes
K01186	14	No	No	Yes
K01233	14	No	No	Yes
K02370	14	No	No	Yes
K02627	14	No	No	Yes
K03098	14	No	No	Yes
K03823	14	No	No	Yes
K05536	14	No	No	Yes
K07541	14	No	No	Yes
K08075	14	No	No	Yes
K09384	14	No	No	Yes
K10801	14	No	No	Yes
K10879	14	No	No	Yes
K11379	14	No	No	Yes
K11398	14	No	No	Yes
K11571	14	No	No	Yes
K11774	14	No	No	Yes
K11882	14	No	No	Yes
K12187	14	No	No	Yes
K12416	14	No	No	Yes
K12768	14	No	No	Yes
K14524	14	No	No	Yes
K15070	14	No	No	Yes
K15394	14	No	No	Yes
K15425	14	No	No	Yes
K16947	14	No	No	Yes
K17660	14	No	No	Yes
K17791	14	No	No	Yes
K17984	14	No	No	Yes
K18386	14	No	No	Yes
K21143	14	No	No	Yes
K21597	14	No	No	Yes
K21997	14	No	No	Yes
K22122	14	No	No	Yes
K22150	14	No	No	Yes
K22242	14	No	No	Yes
K23272	14	No	No	Yes
K23796	14	No	No	Yes
K00802	15	No	No	Yes
K01045	15	No	No	Yes
K01127	15	No	No	Yes
K03085	15	No	No	Yes
K06673	15	No	No	Yes
K06687	15	No	No	Yes
K08335	15	No	No	Yes
K08338	15	No	No	Yes
K08564	15	No	No	Yes
K10957	15	No	No	Yes
K10991	15	No	No	Yes
K11115	15	No	No	Yes
K11371	15	No	No	Yes
K11555	15	No	No	Yes
K11556	15	No	No	Yes
K11570	15	No	No	Yes
K11574	15	No	No	Yes
K11576	15	No	No	Yes
K11677	15	No	No	Yes
K11679	15	No	No	Yes
K11683	15	No	No	Yes
K11764	15	No	No	Yes
K11776	15	No	No	Yes
K12366	15	No	No	Yes
K12414	15	No	No	Yes
K12766	15	No	No	Yes
K12770	15	No	No	Yes
K12777	15	No	No	Yes
K12779	15	No	No	Yes
K15080	15	No	No	Yes
K15145	15	No	No	Yes
K15150	15	No	No	Yes
K15154	15	No	No	Yes
K15155	15	No	No	Yes
K15210	15	No	No	Yes
K15220	15	No	No	Yes
K15543	15	No	No	Yes
K16314	15	No	No	Yes
K17668	15	No	No	Yes
K17670	15	No	No	Yes
K17789	15	No	No	Yes
K17909	15	No	No	Yes
K17977	15	No	No	Yes
K18579	15	No	No	Yes
K18713	15	No	No	Yes
K18714	15	No	No	Yes
K19830	15	No	No	Yes
K19849	15	No	No	Yes
K19898	15	No	No	Yes
K20167	15	No	No	Yes
K20613	15	No	No	Yes
K21145	15	No	No	Yes
K21292	15	No	No	Yes
K21628	15	No	No	Yes
K21646	15	No	No	Yes
K21671	15	No	No	Yes
K22239	15	No	No	Yes
K22260	15	No	No	Yes
K23515	15	No	No	Yes
K23799	15	No	No	Yes
K00155	16	No	No	Yes
K01623	16	No	No	Yes
K03001	16	No	No	Yes
K03392	16	No	No	Yes
K03884	16	No	No	Yes
K06053	16	No	No	Yes
K06651	16	No	No	Yes
K07088	16	No	No	Yes
K08340	16	No	No	Yes
K10871	16	No	No	Yes
K11243	16	No	No	Yes
K11405	16	No	No	Yes
K11573	16	No	No	Yes
K11575	16	No	No	Yes
K12577	16	No	No	Yes
K15207	16	No	No	Yes
K18181	16	No	No	Yes
K22119	16	No	No	Yes
K22987	16	No	No	Yes
K23006	16	No	No	Yes
K00833	17	No	No	Yes
K01091	17	No	No	Yes
K01133	17	No	No	Yes
K01565	17	No	No	Yes
K02888	17	No	No	Yes
K03750	17	No	No	Yes
K04450	17	No	No	Yes
K06045	17	No	No	Yes
K07018	17	No	No	Yes
K07223	17	No	No	Yes
K09244	17	No	No	Yes
K09247	17	No	No	Yes
K10254	17	No	No	Yes
K10644	17	No	No	Yes
K11554	17	No	No	Yes
K11697	17	No	No	Yes
K12853	17	No	No	Yes
K13130	17	No	No	Yes
K13411	17	No	No	Yes
K14024	17	No	No	Yes
K15453	17	No	No	Yes
K15691	17	No	No	Yes
K17824	17	No	No	Yes
K17863	17	No	No	Yes
K22062	17	No	No	Yes
K23570	17	No	No	Yes
K01111	18	No	No	Yes
K03878	18	No	No	Yes
K05746	18	No	No	Yes
K06656	18	No	No	Yes
K06698	18	No	No	Yes
K07880	18	No	No	Yes
K08730	18	No	No	Yes
K09487	18	No	No	Yes
K10403	18	No	No	Yes
K10765	18	No	No	Yes
K11117	18	No	No	Yes
K12575	18	No	No	Yes
K12773	18	No	No	Yes
K14137	18	No	No	Yes
K14238	18	Yes	Yes	Failed
K15135	18	No	No	Yes
K15320	18	No	No	Yes
K15502	18	No	No	Yes
K17412	18	No	No	Yes
K17674	18	No	No	Yes
K17773	18	No	No	Yes
K17820	18	No	No	Yes
K18736	18	No	No	Yes
K20798	18	No	No	Yes
K21196	18	No	No	Yes
K22911	18	No	No	Yes
K01278	19	No	No	Yes
K05538	19	No	No	Yes
K05743	19	No	No	Yes
K05928	19	No	No	Yes
K06650	19	No	No	Yes
K07765	19	No	No	Yes
K08498	19	No	No	Yes
K10868	19	No	No	Yes
K11582	19	No	No	Yes
K11800	19	No	No	Yes
K14313	19	No	No	Yes
K14825	19	No	No	Yes
K15139	19	No	No	Yes
K15791	19	No	No	Yes
K17338	19	No	No	Yes
K18660	19	No	No	Yes
K19720	19	No	No	Yes
K21286	19	No	No	Yes
K22966	19	No	No	Yes
K23234	19	No	No	Yes
K00730	20	No	No	Yes
K02928	20	No	No	Yes
K03301	20	No	No	Yes
K03879	20	No	No	Yes
K03880	20	No	No	Yes
K03882	20	No	No	Yes
K03883	20	No	No	Yes
K09008	20	No	No	Yes
K12851	20	No	No	Yes
K12947	20	No	No	Yes
K13104	20	No	No	Yes
K13151	20	No	No	Yes
K15336	20	No	No	Yes
K15523	20	No	No	Yes
K17535	20	No	No	Yes
K18626	20	No	No	Yes
K00423	21	No	No	Yes
K00477	21	No	No	Yes
K00994	21	No	No	Yes
K01751	21	No	No	Yes
K02377	21	No	No	Yes
K03512	21	No	No	Yes
K04097	21	No	No	Yes
K06648	21	No	No	Yes
K09123	21	No	No	Yes
K09512	21	No	No	Yes
K09566	21	No	No	Yes
K10744	21	No	No	Yes
K10990	21	No	No	Yes
K11235	21	No	No	Yes
K15265	21	No	No	Yes
K17578	21	No	No	Yes
K17923	21	No	No	Yes
K18042	21	No	No	Yes
K19815	21	No	No	Yes
K00598	22	No	No	Yes
K00757	22	No	No	Yes
K11876	22	No	No	Yes
K12602	22	No	No	Yes
K13051	22	No	No	Yes
K17285	22	No	No	Yes
K17592	22	No	No	Yes
K17738	22	No	No	Yes
K18416	22	No	No	Yes
K18786	22	No	No	Yes
K20649	22	No	No	Yes
K21195	22	No	No	Yes
K23506	22	No	No	Yes
K23569	22	No	No	Yes
K01007	23	No	No	Yes
K01218	23	No	No	Yes
K02261	23	No	No	Yes
K03881	23	No	No	Yes
K08835	23	No	No	Yes
K10769	23	No	No	Yes
K11245	23	No	No	Yes
K11290	23	No	No	Yes
K11799	23	No	No	Yes
K11858	23	No	No	Yes
K13121	23	No	No	Yes
K13352	23	No	No	Yes
K14157	23	No	No	Yes
K18852	23	No	No	Yes
K21806	23	No	No	Yes
K22276	23	No	No	Yes
K22544	23	No	No	Yes
K02262	24	No	No	Yes
K02890	24	No	No	Yes
K03379	24	No	No	Yes
K07025	24	No	No	Yes
K09564	24	No	No	Yes
K10402	24	No	No	Yes
K10419	24	No	No	Yes
K12778	24	No	No	Yes
K12814	24	No	No	Yes
K12824	24	No	No	Yes
K15217	24	No	No	Yes
K21830	24	No	No	Yes
K22241	24	No	No	Yes
K22833	24	No	No	Yes
K00865	25	No	No	Yes
K01110	25	No	No	Yes
K01843	25	No	No	Yes
K05687	25	No	No	Yes
K07401	25	No	No	Yes
K09235	25	No	No	Yes
K09966	25	No	No	Yes
K11239	25	No	No	Yes
K11879	25	No	No	Yes
K12772	25	No	No	Yes
K14263	25	No	No	Yes
K14804	25	No	No	Yes
K15424	25	No	No	Yes
K15687	25	No	No	Yes
K16743	25	No	No	Yes
K17772	25	No	No	Yes
K17943	25	No	No	Yes
K21480	25	No	No	Yes
K01083	26	No	No	Yes
K01304	26	No	No	Yes
K01444	26	No	No	Yes
K01557	26	No	No	Yes
K02884	26	No	No	Yes
K06974	26	No	No	Yes
K07877	26	No	No	Yes
K08775	26	No	No	Yes
K09245	26	No	No	Yes
K11133	26	No	No	Yes
K11723	26	No	No	Yes
K12181	26	No	No	Yes
K13357	26	No	No	Yes
K14085	26	No	No	Yes
K15079	26	No	No	Yes
K15132	26	No	No	Yes
K15908	26	No	No	Yes
K17672	26	No	No	Yes
K18164	26	No	No	Yes
K18717	26	No	No	Yes
K19836	26	No	No	Yes
K20100	26	No	No	Yes
K22866	26	No	No	Yes
K23554	26	No	No	Yes
K00063	27	No	No	Yes
K01100	27	No	No	Yes
K01711	27	No	No	Yes
K02256	27	No	No	Yes
K02427	27	No	No	Yes
K03109	27	No	No	Yes
K05821	27	No	No	Yes
K06652	27	No	No	Yes
K10084	27	No	No	Yes
K10572	27	No	No	Yes
K10586	27	No	No	Yes
K10899	27	No	No	Yes
K11353	27	No	No	Yes
K11758	27	No	No	Yes
K11863	27	No	No	Yes
K13192	27	No	No	Yes
K13248	27	No	No	Yes
K14531	27	No	No	Yes
K14543	27	No	No	Yes
K15045	27	No	No	Yes
K15140	27	No	No	Yes
K16738	27	No	No	Yes
K17666	27	No	No	Yes
K18759	27	No	No	Yes
K19823	27	No	No	Yes
K19944	27	No	No	Yes
K20473	27	No	No	Yes
K22725	27	No	No	Yes
K00045	28	No	No	Yes
K01322	28	No	No	Yes
K02126	28	No	No	Yes
K02181	28	No	No	Yes
K03508	28	No	No	Yes
K08165	28	No	No	Yes
K08505	28	No	No	Yes
K09468	28	No	No	Yes
K10134	28	No	No	Yes
K11363	28	No	No	Yes
K11399	28	No	No	Yes
K11482	28	No	No	Yes
K11881	28	No	No	Yes
K12594	28	No	No	Yes
K15221	28	No	No	Yes
K17667	28	No	No	Yes
K17799	28	No	No	Yes
K17802	28	No	No	Yes
K17980	28	No	No	Yes
K18334	28	No	No	Yes
K18712	28	No	No	Yes
K18804	28	No	No	Yes
K20292	28	No	No	Yes
K20294	28	No	No	Yes
K21156	28	No	No	Yes
K21293	28	No	No	Yes
K21849	28	No	No	Yes
K23323	28	No	No	Yes
K01422	29	No	No	Yes
K01735	29	No	No	Yes
K02543	29	No	No	Yes
K02899	29	No	No	Yes
K03865	29	No	No	Yes
K06668	29	No	No	Yes
K07106	29	No	No	Yes
K07755	29	No	No	Yes
K08293	29	No	No	Yes
K09074	29	No	No	Yes
K09466	29	No	No	Yes
K09955	29	No	No	Yes
K11343	29	No	No	Yes
K11767	29	No	No	Yes
K12776	29	No	No	Yes
K12780	29	No	No	Yes
K12893	29	No	No	Yes
K13211	29	No	No	Yes
K15561	29	No	No	Yes
K15563	29	No	No	Yes
K17618	29	No	No	Yes
K17673	29	No	No	Yes
K17715	29	No	No	Yes
K18718	29	No	No	Yes
K19718	29	No	No	Yes
K19781	29	No	No	Yes
K19843	29	No	No	Yes
K20031	29	No	No	Yes
K21155	29	No	No	Yes
K22240	29	No	No	Yes
K23292	29	No	No	Yes
K23337	29	No	No	Yes
K00062	30	No	No	Yes
K00079	30	No	No	Yes
K00213	30	No	No	Yes
K00414	30	No	No	Yes
K00971	30	No	No	Yes
K01205	30	No	No	Yes
K01714	30	No	No	Yes
K01817	30	No	No	Yes
K02544	30	No	No	Yes
K02646	30	No	No	Yes
K03261	30	No	No	Yes
K03396	30	No	No	Yes
K05530	30	No	No	Yes
K06130	30	No	No	Yes
K06663	30	No	No	Yes
K07977	30	No	No	Yes
K08787	30	No	No	Yes
K09240	30	No	No	Yes
K09426	30	No	No	Yes
K10729	30	No	No	Yes
K10959	30	No	No	Yes
K11134	30	No	No	Yes
K11402	30	No	No	Yes
K11682	30	No	No	Yes
K11775	30	No	No	Yes
K11790	30	No	No	Yes
K11795	30	No	No	Yes
K12578	30	No	No	Yes
K12757	30	No	No	Yes
K12771	30	No	No	Yes
K14013	30	No	No	Yes
K14017	30	No	No	Yes
K14551	30	No	No	Yes
K14814	30	No	No	Yes
K14969	30	No	No	Yes
K15138	30	No	No	Yes
K15190	30	No	No	Yes
K16576	30	No	No	Yes
K17425	30	No	No	Yes
K17793	30	No	No	Yes
K17971	30	No	No	Yes
K18155	30	No	No	Yes
K18720	30	No	No	Yes
K19705	30	No	No	Yes
K19880	30	No	No	Yes
K19992	30	No	No	Yes
K19995	30	No	No	Yes
K20297	30	No	No	Yes
K20311	30	No	No	Yes
K20312	30	No	No	Yes
K22530	30	No	No	Yes
K22645	30	No	No	Yes
K00309	31	No	No	Yes
K00752	31	No	No	Yes
K02357	31	No	No	Yes
K03003	31	No	No	Yes
K04091	31	No	No	Yes
K06646	31	No	No	Yes
K06655	31	No	No	Yes
K06667	31	No	No	Yes
K06683	31	No	No	Yes
K08860	31	No	No	Yes
K09274	31	No	No	Yes
K11118	31	No	No	Yes
K11401	31	No	No	Yes
K11680	31	No	No	Yes
K11772	31	No	No	Yes
K11873	31	No	No	Yes
K12612	31	No	No	Yes
K12782	31	No	No	Yes
K13116	31	No	No	Yes
K14533	31	No	No	Yes
K14547	31	No	No	Yes
K14783	31	No	No	Yes
K14853	31	No	No	Yes
K15068	31	No	No	Yes
K15222	31	No	No	Yes
K15903	31	No	No	Yes
K18044	31	No	No	Yes
K18046	31	No	No	Yes
K18638	31	No	No	Yes
K19202	31	No	No	Yes
K19782	31	No	No	Yes
K21641	31	No	No	Yes
K22009	31	No	No	Yes
K22541	31	No	No	Yes
K00591	32	No	No	Yes
K01198	32	No	No	Yes
K01656	32	No	No	Yes
K02125	32	No	No	Yes
K06647	32	No	No	Yes
K06649	32	No	No	Yes
K06665	32	No	No	Yes
K06684	32	No	No	Yes
K07905	32	No	No	Yes
K09238	32	No	No	Yes
K09243	32	No	No	Yes
K11321	32	No	No	Yes
K11759	32	No	No	Yes
K11766	32	No	No	Yes
K11880	32	No	No	Yes
K14023	32	No	No	Yes
K15073	32	No	No	Yes
K15081	32	No	No	Yes
K15158	32	No	No	Yes
K15877	32	No	No	Yes
K16946	32	No	No	Yes
K17648	32	No	No	Yes
K17663	32	No	No	Yes
K17798	32	No	No	Yes
K17978	32	No	No	Yes
K18191	32	No	No	Yes
K18470	32	No	No	Yes
K18658	32	No	No	Yes
K19840	32	No	No	Yes
K21627	32	No	No	Yes
K21845	32	No	No	Yes
K22121	32	No	No	Yes
K23750	32	No	No	Yes
K23801	32	No	No	Yes
K00412	33	No	No	Yes
K00683	33	No	No	Yes
K01440	33	No	No	Yes
K02515	33	No	No	Yes
K03458	33	No	No	Yes
K06009	33	No	No	Yes
K06661	33	No	No	Yes
K08499	33	No	No	Yes
K09464	33	No	No	Yes
K10393	33	No	No	Yes
K10992	33	No	No	Yes
K11132	33	No	No	Yes
K11234	33	No	No	Yes
K11430	33	No	No	Yes
K11871	33	No	No	Yes
K12732	33	No	No	Yes
K14165	33	No	No	Yes
K14813	33	No	No	Yes
K14836	33	No	No	Yes
K15435	33	No	No	Yes
K15446	33	No	No	Yes
K15498	33	No	No	Yes
K19792	33	No	No	Yes
K21294	33	No	No	Yes
K21552	33	No	No	Yes
K22646	33	No	No	Yes
K22835	33	No	No	Yes
K00420	34	No	No	Yes
K00493	34	No	No	Yes
K00902	34	No	No	Yes
K01098	34	No	No	Yes
K01405	34	No	No	Yes
K03034	34	No	No	Yes
K05534	34	No	No	Yes
K06657	34	No	No	Yes
K06681	34	No	No	Yes
K07836	34	No	No	Yes
K08507	34	No	No	Yes
K11887	34	No	No	Yes
K14828	34	No	No	Yes
K15122	34	No	No	Yes
K15457	34	No	No	Yes
K18384	34	No	No	Yes
K18561	34	No	No	Yes
K18737	34	No	No	Yes
K22496	34	No	No	Yes
K00049	35	No	No	Yes
K00516	35	No	No	Yes
K03778	35	No	No	Yes
K03948	35	No	No	Yes
K06695	35	No	No	Yes
K06912	35	No	No	Yes
K09242	35	No	No	Yes
K10245	35	No	No	Yes
K10731	35	No	No	Yes
K11415	35	No	No	Yes
K11762	35	No	No	Yes
K22483	35	No	No	Yes
K00022	36	No	No	Yes
K01227	36	No	No	Yes
K06659	36	No	No	Yes
K14642	36	No	No	Yes
K14649	36	No	No	Yes
K17257	36	No	No	Yes
K17841	36	No	No	Yes
K19846	36	No	No	Yes
K22118	36	No	No	Yes
K01148	37	No	No	Yes
K01185	37	No	No	Yes
K08678	37	No	No	Yes
K09202	37	No	No	Yes
K09423	37	No	No	Yes
K11142	37	No	No	Yes
K11855	37	No	No	Yes
K12260	37	No	No	Yes
K14651	37	No	No	Yes
K17665	37	No	No	Yes
K17891	37	No	No	Yes
K01312	38	No	No	Yes
K03927	38	No	No	Yes
K07910	38	No	No	Yes
K09485	38	No	No	Yes
K14655	38	No	No	Yes
K20060	38	No	No	Yes
K22032	38	No	No	Yes
K00018	39	No	No	Yes
K06660	39	No	No	Yes
K15333	39	No	No	Yes
K15601	39	No	No	Yes
K15745	39	No	No	Yes
K18043	39	No	No	Yes
K00103	40	No	No	Yes
K00823	40	No	No	Yes
K07253	40	No	No	Yes
K08646	40	No	No	Yes
K12261	40	No	No	Yes
K12411	40	No	No	Yes
K14457	40	No	No	Yes
K15855	40	No	No	Yes
K18592	40	No	No	Yes
K20832	40	No	No	Yes
K00004	41	No	No	Yes
K01206	41	No	No	Yes
K02201	41	No	No	Yes
K07112	41	No	No	Yes
K09102	41	No	No	Yes
K10581	41	No	No	Yes
K10638	41	No	No	Yes
K20102	41	No	No	Yes
K22644	41	No	No	Yes
K01382	42	No	No	Yes
K01569	42	No	No	Yes
K02295	42	No	No	Yes
K05768	42	No	No	Yes
K09424	42	No	No	Yes
K11811	42	No	No	Yes
K13421	42	No	No	Yes
K22993	42	No	No	Yes
K00846	43	No	No	Yes
K01235	43	No	No	Yes
K02326	43	No	No	Yes
K09131	43	No	No	Yes
K18752	43	No	No	Yes
K19475	43	No	No	Yes
K19692	43	No	No	Yes
K10675	44	No	No	Yes
K13367	44	No	No	Yes
K15285	44	No	No	Yes
K20628	44	No	No	Yes
K00450	45	No	No	Yes
K01259	45	No	No	Yes
K01481	45	No	No	Yes
K01619	45	No	No	Yes
K01800	45	No	No	Yes
K02349	45	No	No	Yes
K14541	45	No	No	Yes
K15923	45	No	No	Yes
K18369	45	No	No	Yes
K22745	45	No	No	Yes
K03186	46	No	No	Yes
K03282	46	No	No	Yes
K04070	46	No	No	Yes
K06897	46	No	No	Yes
K14644	46	No	No	Yes
K20844	46	No	No	Yes
K01512	47	No	No	Yes
K03785	47	No	No	Yes
K07059	47	No	No	Yes
K12897	47	No	No	Yes
K01501	48	No	No	Yes
K09022	48	No	No	Yes
K11877	48	No	No	Yes
K15146	48	No	No	Yes
K15389	48	No	No	Yes
K16231	48	No	No	Yes
K19952	48	No	No	Yes
K00974	49	No	No	Yes
K03787	49	No	No	Yes
K11462	49	No	No	Yes
K13210	49	No	No	Yes
K14770	49	No	No	Yes
K14841	49	No	No	Yes
K04464	50	No	No	Yes
K09248	50	No	No	Yes
K17739	50	No	No	Yes
K18721	50	No	No	Yes
K06005	51	No	No	Yes
K07192	51	No	No	Yes
K08726	51	No	No	Yes
K09413	51	No	No	Yes
K11368	51	No	No	Yes
K11696	51	No	No	Yes
K14265	51	No	No	Yes
K15454	51	No	No	Yes
K19844	51	No	No	Yes
K20039	51	No	No	Yes
K23002	51	No	No	Yes
K01464	52	No	No	Yes
K05034	52	No	No	Yes
K07760	52	No	No	Yes
K09531	52	No	No	Yes
K12350	52	No	No	Yes
K01266	53	No	No	Yes
K01433	53	No	No	Yes
K10438	53	No	No	Yes
K11396	53	No	No	Yes
K14764	53	No	No	Yes
K18103	53	No	No	Yes
K07050	54	No	No	Yes
K10583	54	No	No	Yes
K11701	54	No	No	Yes
K00130	55	No	No	Yes
K01607	55	No	No	Yes
K01941	55	No	No	Yes
K10759	55	No	No	Yes
K11595	55	No	No	Yes
K20185	55	No	No	Yes
K09241	56	No	No	Yes
K13939	56	No	No	Yes
K15279	56	No	No	Yes
K16584	56	No	No	Yes
K18177	56	No	No	Yes
K18422	56	No	No	Yes
K18578	56	No	No	Yes
K18722	56	No	No	Yes
K19347	56	No	No	Yes
K00568	57	No	No	Yes
K01126	57	No	No	Yes
K02864	57	No	No	Yes
K02956	57	No	No	Yes
K22494	57	No	No	Yes
K22992	57	No	No	Yes
K00009	58	No	No	Yes
K06101	58	No	No	Yes
K06201	58	No	No	Yes
K11450	58	No	No	Yes
K13113	58	No	No	Yes
K19323	58	No	No	Yes
K21820	58	No	No	Yes
K02913	59	No	No	Yes
K03510	59	No	No	Yes
K13985	59	No	No	Yes
K14617	59	No	No	Yes
K19357	59	No	No	Yes
K22884	59	No	No	Yes
K00016	60	No	No	Yes
K00737	60	No	No	Yes
K01452	60	No	No	Yes
K01908	60	No	No	Yes
K03575	60	No	No	Yes
K04508	60	No	No	Yes
K07140	60	No	No	Yes
K10872	60	No	No	Yes
K11271	60	No	No	Yes
K11853	60	No	No	Yes
K15193	60	No	No	Yes
K17415	60	No	No	Yes
K17819	60	No	No	Yes
K17888	60	No	No	Yes
K18168	60	No	No	Yes
K18339	60	No	No	Yes
K19765	60	No	No	Yes
K20858	60	No	No	Yes
K08492	61	No	No	Yes
K10585	61	No	No	Yes
K14325	61	No	No	Yes
K14812	61	No	No	Yes
K15069	61	No	No	Yes
K18338	61	No	No	Yes
K01845	62	No	No	Yes
K03377	62	No	No	Yes
K03978	62	No	No	Yes
K08052	62	No	No	Yes
K14001	62	No	No	Yes
K15025	62	No	No	Yes
K20286	62	No	No	Yes
K22909	62	No	No	Yes
K09958	63	No	No	Yes
K10882	63	No	No	Yes
K11109	63	No	No	Yes
K11205	63	No	No	Yes
K15529	63	No	No	Yes
K20498	63	No	No	Yes
K21027	63	No	No	Yes
K03639	64	No	No	Yes
K10639	64	No	No	Yes
K14304	64	No	No	Yes
K20103	64	No	No	Yes
K22149	64	No	No	Yes
K22399	64	No	No	Yes
K22857	64	No	No	Yes
K23643	64	No	No	Yes
K01710	65	No	No	Yes
K03786	65	No	No	Yes
K08596	65	No	No	Yes
K12661	65	No	No	Yes
K12874	65	No	No	Yes
K17877	65	No	No	Yes
K21232	65	No	No	Yes
K23050	65	No	No	Yes
K00010	66	No	No	Yes
K03506	66	No	No	Yes
K06950	66	No	No	Yes
K10428	66	No	No	Yes
K11155	66	No	No	Yes
K12948	66	No	No	Yes
K14003	66	No	No	Yes
K14333	66	No	No	Yes
K15183	66	No	No	Yes
K00226	67	No	No	Yes
K05290	67	No	No	Yes
K06970	67	No	No	Yes
K13366	67	No	No	Yes
K13941	67	No	No	Yes
K14532	67	No	No	Yes
K15104	67	No	No	Yes
K15532	67	No	No	Yes
K04075	68	No	No	Yes
K04640	68	No	No	Yes
K07107	68	No	No	Yes
K12734	68	No	No	Yes
K17434	68	No	No	Yes
K01808	69	No	No	Yes
K01974	69	No	No	Yes
K03782	69	No	No	Yes
K07126	69	No	No	Yes
K10745	69	No	No	Yes
K11517	69	No	No	Yes
K13291	69	No	No	Yes
K16489	69	No	No	Yes
K17740	69	No	No	Yes
K22390	69	No	No	Yes
K04618	70	No	No	Yes
K06978	70	No	No	Yes
K11585	70	No	No	Yes
K11976	70	No	No	Yes
K17100	70	No	No	Yes
K22211	70	No	No	Yes
K00318	71	No	No	Yes
K09561	71	No	No	Yes
K15423	71	No	No	Yes
K19200	71	No	No	Yes
K19219	71	No	No	Yes
K01224	72	No	No	Yes
K01415	72	No	No	Yes
K05770	72	No	No	Yes
K08592	72	No	No	Yes
K09935	72	No	No	Yes
K14685	72	No	No	Yes
K14721	72	No	No	Yes
K15530	72	No	No	Yes
K18580	72	No	No	Yes
K00323	73	No	No	Yes
K02153	73	No	No	Yes
K07359	73	No	No	Yes
K10301	73	No	No	Yes
K12762	73	No	No	Yes
K14285	73	No	No	Yes
K14968	73	No	No	Yes
K16342	73	No	No	Yes
K18102	73	No	No	Yes
K21421	73	No	No	Yes
K21451	73	No	No	Yes
K01834	74	No	No	Yes
K02520	74	No	No	Yes
K02575	74	No	No	Yes
K03365	74	No	No	Yes
K08597	74	No	No	Yes
K09579	74	No	No	Yes
K09880	74	No	No	Yes
K10582	74	No	No	Yes
K13174	74	No	No	Yes
K14324	74	No	No	Yes
K15072	74	No	No	Yes
K18666	74	No	No	Yes
K02961	75	No	No	Yes
K03574	75	No	No	Yes
K05989	75	No	No	Yes
K09425	75	No	No	Yes
K10276	75	No	No	Yes
K14528	75	No	No	Yes
K15711	75	No	No	Yes
K17676	75	No	No	Yes
K18633	75	No	No	Yes
K00274	76	No	No	Yes
K01532	76	No	No	Yes
K03635	76	No	No	Yes
K08712	76	No	No	Yes
K10768	76	No	No	Yes
K11495	76	No	No	Yes
K14530	76	No	No	Yes
K16536	76	No	No	Yes
K18167	76	No	No	Yes
K18740	76	No	No	Yes
K19366	76	No	No	Yes
K22493	76	No	No	Yes
K22855	76	No	No	Yes
K23319	76	No	No	Yes
K00997	77	No	No	Yes
K01505	77	No	No	Yes
K10268	77	No	No	Yes
K10273	77	No	No	Yes
K14347	77	No	No	Yes
K20069	77	No	No	Yes
K22124	77	No	No	Yes
K01264	78	No	No	Yes
K03959	78	No	No	Yes
K07005	78	No	No	Yes
K14854	78	No	No	Yes
K16572	78	No	No	Yes
K17776	78	No	No	Yes
K21403	78	No	No	Yes
K22277	78	No	No	Yes
K22834	78	No	No	Yes
K23568	78	No	No	Yes
K01725	79	No	No	Yes
K01796	79	No	No	Yes
K06035	79	No	No	Yes
K09484	79	No	No	Yes
K10740	79	No	No	Yes
K13704	79	No	No	Yes
K17842	79	No	No	Yes
K17862	79	No	No	Yes
K18106	79	No	No	Yes
K18174	79	No	No	Yes
K20309	79	No	No	Yes
K21440	79	No	No	Yes
K21632	79	No	No	Yes
K23222	79	No	No	Yes
K23543	79	No	No	Yes
K01067	80	No	No	Yes
K03188	80	No	No	Yes
K10578	80	No	No	Yes
K11268	80	No	No	Yes
K11699	80	No	No	Yes
K12840	80	No	No	Yes
K15376	80	No	No	Yes
K15627	80	No	No	Yes
K17771	80	No	No	Yes
K01591	81	No	No	Yes
K02128	81	No	No	Yes
K08870	81	No	No	Yes
K21890	81	No	No	Yes
K01684	82	No	No	Yes
K02831	82	No	No	Yes
K02863	82	No	No	Yes
K07241	82	No	No	Yes
K09983	82	No	No	Yes
K11551	82	No	No	Yes
K13124	82	No	No	Yes
K13690	82	No	No	Yes
K15136	82	No	No	Yes
K16466	82	No	No	Yes
K17644	82	No	No	Yes
K17968	82	No	No	Yes
K18278	82	No	No	Yes
K20310	82	No	No	Yes
K00925	83	No	No	Yes
K01968	83	No	No	Yes
K04518	83	No	No	Yes
K05545	83	No	No	Yes
K09142	83	No	No	Yes
K09246	83	No	No	Yes
K10570	83	No	No	Yes
K10798	83	No	No	Yes
K11377	83	No	No	Yes
K14526	83	No	No	Yes
K15287	83	No	No	Yes
K18170	83	No	No	Yes
K18724	83	No	No	Yes
K19562	83	No	No	Yes
K20003	83	No	No	Yes
K21547	83	No	No	Yes
K00645	84	No	No	Yes
K00894	84	No	No	Yes
K01099	84	No	No	Yes
K01120	84	No	No	Yes
K01483	84	No	No	Yes
K01724	84	No	No	Yes
K01969	84	No	No	Yes
K02021	84	No	No	Yes
K03800	84	No	No	Yes
K08762	84	No	No	Yes
K09659	84	No	No	Yes
K10958	84	No	No	Yes
K11390	84	No	No	Yes
K12878	84	No	No	Yes
K13117	84	No	No	Yes
K13278	84	No	No	Yes
K13281	84	No	No	Yes
K14294	84	No	No	Yes
K15130	84	No	No	Yes
K15218	84	No	No	Yes
K18995	84	No	No	Yes
K20296	84	No	No	Yes
K22133	84	No	No	Yes
K23093	84	No	No	Yes
K00106	85	No	No	Yes
K03190	85	No	No	Yes
K03505	85	No	No	Yes
K05019	85	No	No	Yes
K09117	85	No	No	Yes
K09602	85	No	No	Yes
K11126	85	No	No	Yes
K11501	85	No	No	Yes
K11866	85	No	No	Yes
K12345	85	No	No	Yes
K13199	85	No	No	Yes
K15364	85	No	No	Yes
K15508	85	No	No	Yes
K15633	85	No	No	Yes
K20288	85	No	No	Yes
K00166	86	No	No	Yes
K00253	86	No	No	Yes
K00545	86	No	No	Yes
K00573	86	No	No	Yes
K01358	86	No	No	Yes
K01824	86	No	No	Yes
K03293	86	No	No	Yes
K03938	86	No	No	Yes
K05853	86	No	No	Yes
K07055	86	No	No	Yes
K08008	86	No	No	Yes
K09702	86	No	No	Yes
K10994	86	No	No	Yes
K11370	86	No	No	Yes
K13120	86	No	No	Yes
K15325	86	No	No	Yes
K16639	86	No	No	Yes
K17818	86	No	No	Yes
K20098	86	No	No	Yes
K21452	86	No	No	Yes
K00074	87	No	No	Yes
K00167	87	No	No	Yes
K00567	87	No	No	Yes
K01114	87	No	No	Yes
K01455	87	No	No	Yes
K05607	87	No	No	Yes
K05925	87	No	No	Yes
K07443	87	No	No	Yes
K09658	87	No	No	Yes
K10277	87	No	No	Yes
K10531	87	No	No	Yes
K11206	87	No	No	Yes
K11436	87	No	No	Yes
K11552	87	No	No	Yes
K12177	87	No	No	Yes
K12842	87	No	No	Yes
K12861	87	No	No	Yes
K13728	87	No	No	Yes
K15451	87	No	No	Yes
K17095	87	No	No	Yes
K18667	87	No	No	Yes
K20316	87	No	No	Yes
K22151	87	No	No	Yes
K22470	87	No	No	Yes
K00293	88	No	No	Yes
K03783	88	No	No	Yes
K05906	88	No	No	Yes
K06688	88	No	No	Yes
K09458	88	No	No	Yes
K10392	88	No	No	Yes
K10610	88	No	No	Yes
K10689	88	No	No	Yes
K11561	88	No	No	Yes
K11801	88	No	No	Yes
K11874	88	No	No	Yes
K12232	88	No	No	Yes
K12733	88	No	No	Yes
K12846	88	No	No	Yes
K13115	88	No	No	Yes
[truncated: 2,824 more rows]
