# Supplementary material for: Integrative functional analysis uncovers metabolic differences between Candida species
Source: Commun Biol. 2022 Sep 26;5:1013. doi: 10.1038/s42003-022-03955-z (PMC9512779; doi:10.1038/s42003-022-03955-z)
Supplement: Supplementary file 6 — Supplementary Data 3 [file 42003_2022_3955_MOESM6_ESM.xlsx]

## Sheet: Supp.table4
KEGG database with missing genes	KO missed from alignment	Other annotation
ago:AGOS_ErgofMr01	K22016	PTGS1, COX1
ago:AGOS_RDN18_1	K00005	gldA
ago:AGOS_RDN18_10	K00019	bdh
ago:AGOS_RDN18_11	K00039	rbtD
ago:AGOS_RDN18_12	K00067	rfbD, rmlD
ago:AGOS_RDN18_13	K00084	CBR3
ago:AGOS_RDN18_14	K00314	SARDH
ago:AGOS_RDN18_15	K00471
ago:AGOS_RDN18_16	K00509
ago:AGOS_RDN18_17	K00569	PTGS1, COX1
ago:AGOS_RDN18_18	K00614	CSKMT, METTL12
ago:AGOS_RDN18_19	K00640	cysE
ago:AGOS_RDN18_2	K00653	CDY
ago:AGOS_RDN18_20	K00744	MGAT5
ago:AGOS_RDN18_21	K01013	TSTD1
ago:AGOS_RDN18_22	K01117	sph
ago:AGOS_RDN18_23	K01167	rnaSA
ago:AGOS_RDN18_24	K01216
ago:AGOS_RDN18_25	K01226	treC
ago:AGOS_RDN18_26	K01256	pepN
ago:AGOS_RDN18_27	K01525	apaH
ago:AGOS_RDN18_28	K01741
ago:AGOS_RDN18_29	K01750	OCD
ago:AGOS_RDN18_3	K01763	SCLY
ago:AGOS_RDN18_30	K01904	4CL
ago:AGOS_RDN18_31	K01954
ago:AGOS_RDN18_32	K02087	CDK1, CDC2
ago:AGOS_RDN18_33	K02220	CLB1
ago:AGOS_RDN18_34	K02308	DAXX
ago:AGOS_RDN18_35	K02367	EXT2
ago:AGOS_RDN18_36	K02449	CDK10
ago:AGOS_RDN18_37	K02879	RP-L17, MRPL17, rplQ
ago:AGOS_RDN18_38	K03218	rlmB
ago:AGOS_RDN18_39	K03871	VHL
ago:AGOS_RDN18_4	K04125
ago:AGOS_RDN18_5	K04373	RPS6KA
ago:AGOS_RDN18_6	K04374	ATF4, CREB2
ago:AGOS_RDN18_7	K04420	MAP3K2, MEKK2
ago:AGOS_RDN18_8	K04512	DAAM
ago:AGOS_RDN18_9	K04552	UBE2L3, UBCH7
ang:Asnifr01	K05103	EPHA2, ECK
ani:ANID_20048	K05104	EPHA3, HEK, TYRO4
cal:CAALFM_CR08770WA	K05111	EPHB2, ERK, DRT
cal:CaalfMr17	K05126	RET
cgr:CAGL0L13398r	K05537	KTR6
cgr:CaglfMr14	K05539	DUSA
cim:CIMG_15516	K05657	ABCB10
cim:CIMG_15521	K05661	ABCB6
cim:CIMG_15523	K05662	ABCB7
cim:CIMG_15525	K05666	ABCC2
cim:CIMG_15527	K05679	ABCG1
dha:SSU_rRNA	K05681	ABCG2, CD338
ecu:ECU01_0025	K05684	ABCG8
ecu:ECU01_1585	K05724	FGD5_6
ehe:EHEL_010020	K05749	CYFIP
ehe:EHEL_011370	K05751	ABI2
ehe:EHEL_020020	K05848	YPC1
ehe:EHEL_030020	K05894	OPR
ehe:EHEL_041640	K06069	PRKCI
ehe:EHEL_060020	K06697	PSME2
ehe:EHEL_070020	K06700	PSMF1
ein:Eint_010020	K07199	PRKAB
ein:Eint_011400	K07427	CYP4V2
ein:Eint_040020	K07517	ECI1_2
ein:Eint_050020	K07762	PAPPA
ein:Eint_100020	K07819	B3GALT1
erc:Ecym_4195	K07881	RAB14
erc:Ecym_4199	K07925	RAB39B
fgr:FGSG_20047	K08002	MMP24
fgr:FGSG_20049	K08064	NFYA
fgr:FGSG_20050	K08077	NUDT14
fgr:FGSG_20052	K08146	SLC2A9, GLUT9
fgr:FGSG_20054	K08245
fgr:FGSG_20056	K08760	APOA4
fgr:FGSG_20058	K08789	MAST
fgr:FGSG_20072	K08791	LATS1_2, Wts
fgr:FGSG_20074	K08803	DAPK
fgr:FGSG_20077	K08823	CLK2_3
fgr:FGSG_20079	K08824	CDKL
fgr:FGSG_20081	K08857	NEK1_4_5
fgr:FGSG_20083	K08891	FGR, SRC2
fgr:FGSG_20084	K08893	HCK
fgr:FGSG_20087	K09045	ATF7, ATFA
fgr:GizefMr34	K09047	CREB5, CREBPA
kaf:KAFR_RDN18-1	K09203	EGR1
kla:KllafMr02	K09281
lth:KLTH0H13213r	K09288	CCDC6, PTC
lth:KLTH0H13232r	K09323	ALX3
lth:KLTH0H13254r	K09337	CRX
ncr:NCU15610	K09355	PBX1
ncr:NCU15690	K09396	FOXC
ncr:NCU15693	K09397	FOXD
ncr:NCU15696	K09401	FOXI
ncr:NCU15699	K09414	HSF1
ncr:NCU15702	K09417	HSF4
ncr:NCU15704	K09574	FKBP8
ncr:NCU15707	K09575	FKBP9_10
ncr:NCU15710	K09611	NPEPL1
ncr:NCU15713	K09828	DHCR24, DWF1
ncr:NCU15716	K10223	CH25H
ncr:NCU15719	K10374	TPM2
ncr:NCU15726	K10481	BTBD9
ncr:NCU15729	K10485	BTBD13, GMCL1, GCL
ncr:NCU15732	K10523	SPOP
ncr:NCU15739	K10604	MGRN1
ncr:NCU15741	K10738	MCM9
ncr:NCU15744	K10802	HMGB1
ncr:NCU15746	K10867	NBN, NBS1
ncr:NCU15750	K10971	GMA12
ncr:NCU15753	K11119	RIF2
ncr:NCU15757	K11120	SIR1
ncr:NCU15761	K11305	MYST3, KAT6A
ncr:NCU15764	K11504	CENPL
ncr:NCU15770	K11511	APITD1, CENPS, MHF1
ncr:NCU15773	K11586	CBX3, HP1G
ncr:NCU15776	K11597	TAS3
ncr:NCU15779	K11698	SIM4
ncr:NCU15782	K11700	CID12
ncr:NCU15785	K11703	GLT25D
ncr:NCU15788	K11726	NURF38
ncr:NCU15791	K11752	ribD
ncr:NCU15793	K11804	DCAF8
ncr:NCU15796	K11807	WDTC1, DCAF9
ncr:NCU15799	K11825	AP2B1
ncr:NCU15802	K12015	TRIM39
ncr:NCU15805	K12235	SRR
ncr:NCU15810	K12417	ACOT11
ncr:NCU15820	K12446
ncr:NCU15825	K12498	EGR4
ncr:NCU17362	K12576	SPO12
ncr:NCU17409	K12593	MPHOSPH6, MPP6
ncs:NCAS_RDN18-1	K12760	CLN1
ncs:NCAS_RDN18-2	K12764	IME1
ndi:NDAI_RDN18-1	K13054	REC8L
pan:PoanfMr56	K13065	HCT
pbl:PAAG_12685	K13096	SF4
pbl:PAAG_12691	K13184	DHX9
pno:SNOGr02	K13195	CIRBP
sce:Q0020	K13349	MPV17L
sce:RDN18-1	K13355	NUDT19
sce:RDN18-2	K13506	GPAT3_4, AGPAT9, AGPAT6
spo:SPRRNA.42	K13624	CP
spo:SPRRNA.43	K13692	IAGLU
spo:SPRRNA.44	K13987	NUDT5
spo:SPRRNA.45	K14009	BCAP31, BAP31
spo:SPRRNA.46	K14135	FGAPT1
spo:ScpofMr12	K14321	NUPL2, NUP42, CG1
tbl:TBLA_RDN18-1a	K14443	TOB
tbl:TBLA_RDN18-2a	K14885	snR59
tdl:TDEL_RDN18-1	K14911	snR5
tdl:TDEL_RDN18-2	K14928	snR81
tdl:TDEL_RDN18-3	K14965	DPY30
tpf:TPHA_RDN18-1	K15032	MTERFD
uma:UMAG_16215	K15103	UCP2_3, SLC25A8_9
vda:VDAG_20042	K15360	STRA13, CENPX, MHF2
vda:VDAG_20044	K15391	CPAA
wic:J056_004865	K15400	HHT1
yli:YalifMr31	K15409	SRPK1
zro:ZYRO0E10104r	K15416	ORSA
zro:ZYRO0E10114r	K15417	ZEA1
zro:ZYRO0E10134r	K15418	ZEA2
ago:AGOS_RDN5_1	K15419	EASB
ago:AGOS_RDN5_10	K15452	PUS2
ago:AGOS_RDN5_11	K15734	SDR16C5
ago:AGOS_RDN5_12	K15743	CES3_5
ago:AGOS_RDN5_13	K15777	DOPA
ago:AGOS_RDN5_14	K16195	EIF2AK2
ago:AGOS_RDN5_15	K16216	yueD
ago:AGOS_RDN5_16	K16282	RHA2
ago:AGOS_RDN5_17	K16449	RGS
ago:AGOS_RDN5_18	K16487	SAS-6, SASS6
ago:AGOS_RDN5_19	K16571	TUBGCP4, GCP4
ago:AGOS_RDN5_2	K16628	COL7A
ago:AGOS_RDN5_20	K16726	ANKRD17, MASK
ago:AGOS_RDN5_21	K16733	RACGAP1, Tum
ago:AGOS_RDN5_22	K16796	SOX2
ago:AGOS_RDN5_23	K17284	PLIN2, ADRP
ago:AGOS_RDN5_24	K17566	PPP1R27
ago:AGOS_RDN5_25	K17573	LKAP, MARF1
ago:AGOS_RDN5_26	K17576	PPP1R37, LRRC68
ago:AGOS_RDN5_27	K17610	CHP, CHP1
ago:AGOS_RDN5_28	K17633	RASAL2
ago:AGOS_RDN5_29	K17744	GalDH
ago:AGOS_RDN5_3	K17833	FAP2
ago:AGOS_RDN5_30	K17896	GATA5
ago:AGOS_RDN5_31	K17914	KIF13
ago:AGOS_RDN5_32	K17930	SNX19
ago:AGOS_RDN5_33	K17933	ARHGAP33, SNX26
ago:AGOS_RDN5_34	K18035	PTPRO
ago:AGOS_RDN5_35	K18066	TYW5
ago:AGOS_RDN5_36	K18279	FTMPT3
ago:AGOS_RDN5_37	K18309	NAT8L
ago:AGOS_RDN5_38	K18389	PAXQ, ATMQ, CYP698A
ago:AGOS_RDN5_39	K18391	ATMD
ago:AGOS_RDN5_4	K18622	ADD
ago:AGOS_RDN5_5	K18639	KCC4
ago:AGOS_RDN5_6	K18647	ANP32B
ago:AGOS_RDN5_7	K18674	GALK2
ago:AGOS_RDN5_8	K18679	CDR2
ago:AGOS_RDN5_9	K18680	CDR1
cgr:CAGL0L13409r	K18754	LIN28
cim:CIMG_15501	K18758	DIS3L2
cim:CIMG_15502	K18817	hph
cim:CIMG_15503	K18854	LYC1
cim:CIMG_15504	K18886	GAMT2
cim:CIMG_15505	K18980	EO, FaQR
cim:CIMG_15506	K19041	RNF38_44
cim:CIMG_15507	K19198	ING2
cim:CIMG_15508	K19199	SETD3
cim:CIMG_15509	K19373	DNAJC28
cim:CIMG_15510	K19413	KDM1B, AOF1, LSD2
cim:CIMG_15511	K19495	JAZF1
cim:CIMG_15512	K19519	TGFBI, BIGH3
cim:CIMG_15513	K19523	CPT1B
cim:CIMG_15514	K19607	RPGR
cim:CIMG_15518	K19634	gar1
cim:CIMG_15519	K19662	PRKCB
cim:CIMG_15520	K19798	GIS1
cim:CIMG_15529	K19812	SDP1
ecu:ECU05_1355	K19847	MLP1, KDX1
ecu:ECU07_1495	K19851	FLO11
ecu:ECU09_0405	K19868	NME8, TXNDC3
ehe:EHEL_051480	K20029	ZDHHC3_7_25
ehe:EHEL_071480	K20030	ZDHHC5_8
ehe:EHEL_090400	K20285	RABEPK
ein:Eint_071470	K20315	ARHGAP21_23
ein:Eint_090410	K20358	GOLGA2
erc:Ecym_4198	K20412	CD364, PI16
ero:EROM_051425	K20553	XRN4
ero:EROM_071425	K20656	TMEM189
ero:EROM_090405	K20683	ARHGEF3_8
fgr:FGSG_20000	K20779	RNF168
fgr:FGSG_20001	K20780	MDC1
fgr:FGSG_20002	K20790	NME5
fgr:FGSG_20003	K20804	RNF34
fgr:FGSG_20004	K20840	SLC46A3
fgr:FGSG_20005	K20873	NEK3
fgr:FGSG_20006	K20877	NEK8
fgr:FGSG_20007	K21032	B4GAT1
fgr:FGSG_20008	K21158	TOS3
fgr:FGSG_20009	K21296	TENB
fgr:FGSG_20010	K21389	ADN1
fgr:FGSG_20011	K21390	ADN2
fgr:FGSG_20012	K21391	ADN3
fgr:FGSG_20013	K21436	ANKRD11_12
fgr:FGSG_20014	K21447	AZAI
fgr:FGSG_20015	K21475	CYP5136A3
fgr:FGSG_20016	K21476	LEPD
fgr:FGSG_20017	K21477	DTPC
fgr:FGSG_20018	K21625	DMTF1, DMP1
fgr:FGSG_20019	K21629	MSA2
fgr:FGSG_20020	K21634	USP21
fgr:FGSG_20021	K21798	SAC2, INPP5F
fgr:FGSG_20022	K21871	MPHOSPH8, MPP8
fgr:FGSG_20023	K21876	SUN5
fgr:FGSG_20024	K21970	NSUN4
fgr:FGSG_20025	K22002	ADI1
fgr:FGSG_20026	K22004	TAD1
fgr:FGSG_20027	K22005	CYP3
fgr:FGSG_20028	K22058	COP4
fgr:FGSG_20029	K22060	COP6
fgr:FGSG_20030	K22259	ATG30
fgr:FGSG_20031	K22268	xylA
fgr:FGSG_20032	K22403	ZMIZ
fgr:FGSG_20033	K22517	CBLB
fgr:FGSG_20034	K22522	LOG
fgr:FGSG_20035	K22534	PRDM5
fgr:FGSG_20036	K22538	RPUSD4
fgr:FGSG_20037	K22542	SDNA
fgr:FGSG_20038	K22572	AF490
fgr:FGSG_20039	K22581	TAS1
fgr:FGSG_20040	K22589	thadh
fgr:FGSG_20041	K22594	POGZ
fgr:FGSG_20042	K22767	MCC1
fgr:FGSG_20043	K22808	KANK
fgr:FGSG_20044	K23012	TYSND1
fgr:FGSG_20045	K23091	KREMEN
fgr:FGSG_20046	K23175	RNU2
fgr:FGSG_20059	K23259	adh
fgr:FGSG_20060	K23379	FRAS1
fgr:FGSG_20061	K23582	FOXP1
fgr:FGSG_20062	K23627	ASQK
fgr:FGSG_20063	K23636	WFDC2
fgr:FGSG_20064	K23736	PHM8
fgr:FGSG_20065	K23790	GSTP
fgr:FGSG_20066	K23877	AXY4, AXY4L
fgr:FGSG_20067	K23888	ROQA
fgr:FGSG_20068	K23889	ROQD
fgr:FGSG_20069	K23890	ROQM
fgr:FGSG_20070	K23891	snR65
fgr:FGSG_20071	K23892	snR66
kaf:KAFR_RDN5-1	K14576	snR50
lth:KLTH0H13185r	K14880	snR54
lth:KLTH0H13216r	K14906	snR87
lth:KLTH0H13259r	K14908	U17snoRNA, E1, snR30
mgr:MGG_20325	K14909	snR10
mgr:MGG_20326	K14910	snR3
mgr:MGG_20327	K14912	snR8
mgr:MGG_20328	K14913	snR9
mgr:MGG_20329	K14914	snR11
mgr:MGG_20330	K14915	snR31
mgr:MGG_20331	K14916	snR32
mgr:MGG_20332	K14917	snR33
mgr:MGG_20333	K14918	snR34
mgr:MGG_20334	K14919	snR35
mgr:MGG_20335	K14920	snR36
mgr:MGG_20336	K14921	snR37
mgr:MGG_20337	K14922	snR42
mgr:MGG_20338	K14923	snR43
mgr:MGG_20339	K14924	snR44
mgr:MGG_20340	K14925	snR46
mgr:MGG_20341	K14926	snR49
mgr:MGG_20342	K14927	snR80
mgr:MGG_20343	K14929	snR82
mgr:MGG_20344	K14930	snR83
mgr:MGG_20345	K14931	snR84
mgr:MGG_20346	K14932	snR85
mgr:MGG_20347	K14933	snR86
mgr:MGG_20348	K14934	snR161
mgr:MGG_20349	K14935	snR189
mgr:MGG_20350	K14936	snR191
mgr:MGG_20351	K14866	U18snoRNA, snR18
mgr:MGG_20352	K14867	U24snoRNA, snR24
mgr:MGG_20353	K14869	snR38
mgr:MGG_20354	K14876	snR50
mgr:MGG_20355	K14888	snR62
mgr:MGG_20356	K14900	snR74
mgr:MGG_20357	K14865	U14snoRNA, snR128
mgr:MGG_20358	K14868	snR13
mgr:MGG_20359	K14872	snR41
mgr:MGG_20360	K14873	snR45
mgr:MGG_20361	K14874	snR47
mgr:MGG_20362	K14875	snR48
mgr:MGG_20363	K14877	snR51
mgr:MGG_20364	K14878	snR52
ncr:NCU15601	K14879	snR53
ncr:NCU15604	K14881	snR55
ncr:NCU15605	K14882	snR56
ncr:NCU15606	K14883	snR57
ncr:NCU15607	K14886	snR60
ncr:NCU15608	K14887	snR61
ncr:NCU15613	K14889	snR63
ncr:NCU15614	K14890	snR64
ncr:NCU15615	K14891	snR65
ncr:NCU15616	K14892	snR66
ncr:NCU15617	K14893	snR67
ncr:NCU15618	K14894	snR68
ncr:NCU15619	K14895	snR69
ncr:NCU15620	K14896	snR70
ncr:NCU15621	K14897	snR71
ncr:NCU15622	K14898	snR72
ncr:NCU15623	K14899	snR73
ncr:NCU15624	K14901	snR75
ncr:NCU15625	K14902	snR76
ncr:NCU15626	K14903	snR77
ncr:NCU15627	K14904	snR78
ncr:NCU15630	K14905	snR79
ncr:NCU15631	K14907	snR190
ncr:NCU15632	K14276	U1snRNA
ncr:NCU15633	K14884	snR58
ncr:NCU15634	K14278	U4snRNA
ncr:NCU15636	K14870	snR39
ncr:NCU15637	K14871	snR40
ncr:NCU15638	K14279	U5snRNA
ncr:NCU15639	K14280	U6snRNA
ncr:NCU15640	K14277	U2snRNA
ncr:NCU15641	K14483	U3snoRNA, snR17
ncr:NCU15642	K14238	tRNA-Sec
ncr:NCU15643	K14222	tRNA-Cys
ncr:NCU15644	K14235	tRNA-Trp
ncr:NCU15645	K01986	LSU5.8S
ncr:NCU15646	K14226	tRNA-His
ncr:NCU15647	K01982	LSUrRNA
ncr:NCU15648	K14236	tRNA-Tyr
ncr:NCU15649	K01979	SSUrRNA
ncr:NCU15650	K14231	tRNA-Phe
ncr:NCU15651	K14220	tRNA-Asn
ncr:NCU15652	K14223	tRNA-Gln
ncr:NCU15653	K14230	tRNA-Met
ncr:NCU15654	K14232	tRNA-Pro
ncr:NCU15655	K14221	tRNA-Asp
ncr:NCU15656	K14227	tRNA-Ile
ncr:NCU15657	K14234	tRNA-Thr
ncr:NCU15658	K14224	tRNA-Glu
ncr:NCU15659	K14237	tRNA-Val
ncr:NCU15660	K14218	tRNA-Ala
ncr:NCU15661	K14219	tRNA-Arg
ncr:NCU15662	K14229	tRNA-Lys
ncr:NCU15663	K14233	tRNA-Ser
ncr:NCU15664	K14225	tRNA-Gly
ncr:NCU15665	K14228	tRNA-Leu
ncr:NCU15667	K01981	LSU5S
ncr:NCU15668
ncr:NCU15669
ncr:NCU15672
ncr:NCU15674
ncr:NCU15675
ncr:NCU15676
ncr:NCU15677
ncr:NCU15678
ncr:NCU15679
ncr:NCU15680
ncr:NCU15681
ncr:NCU15682
ncr:NCU15684
ncr:NCU15685
ncr:NCU15686
ncr:NCU15687
ncr:NCU15688
ncs:NCAS_RDN5-1
ncs:NCAS_RDN5-2
ndi:NDAI_RDN5-1
pbl:PAAG_11273
pbl:PAAG_11353
pbl:PAAG_11651
pbl:PAAG_11685
pbl:PAAG_11785
pbl:PAAG_11794
pbl:PAAG_12103
pbl:PAAG_12124
pbl:PAAG_12142
pbl:PAAG_12196
pbl:PAAG_12313
pbl:PAAG_12384
sce:RDN5-1
sce:RDN5-2
sce:RDN5-3
sce:RDN5-4
sce:RDN5-5
sce:RDN5-6
spo:SPRRNA.03
spo:SPRRNA.04
spo:SPRRNA.05
spo:SPRRNA.06
spo:SPRRNA.07
spo:SPRRNA.10
spo:SPRRNA.11
spo:SPRRNA.12
spo:SPRRNA.13
spo:SPRRNA.14
spo:SPRRNA.15
spo:SPRRNA.16
spo:SPRRNA.17
spo:SPRRNA.18
spo:SPRRNA.19
spo:SPRRNA.20
spo:SPRRNA.24
spo:SPRRNA.26
spo:SPRRNA.27
spo:SPRRNA.28
spo:SPRRNA.29
spo:SPRRNA.30
spo:SPRRNA.31
spo:SPRRNA.33
spo:SPRRNA.34
spo:SPRRNA.35
spo:SPRRNA.36
spo:SPRRNA.37
spo:SPRRNA.38
spo:SPRRNA.39
spo:SPRRNA.40
spo:SPRRNA.41
tbl:TBLA_RDN5-1a
tbl:TBLA_RDN5-2a
tbl:TBLA_RDN5-3a
tbl:TBLA_RDN5-4a
tdl:TDEL_RDN5-1
tdl:TDEL_RDN5-2
tpf:TPHA_RDN5-1
tpf:TPHA_RDN5-2
uma:UMAG_16201
uma:UMAG_16202
uma:UMAG_16203
uma:UMAG_16204
uma:UMAG_16205
uma:UMAG_16206
uma:UMAG_16207
uma:UMAG_16208
uma:UMAG_16209
uma:UMAG_16210
uma:UMAG_16211
uma:UMAG_16212
uma:UMAG_16213
uma:UMAG_16214
uma:UMAG_16216
uma:UMAG_16217
uma:UMAG_16218
uma:UMAG_16219
uma:UMAG_16220
uma:UMAG_16221
uma:UMAG_16222
uma:UMAG_16223
uma:UMAG_16224
uma:UMAG_16225
uma:UMAG_16226
uma:UMAG_16227
uma:UMAG_16228
uma:UMAG_16229
uma:UMAG_16230
uma:UMAG_16231
uma:UMAG_16232
uma:UMAG_16233
uma:UMAG_16234
vda:VDAG_20000
vda:VDAG_20001
vda:VDAG_20002
vda:VDAG_20003
vda:VDAG_20004
vda:VDAG_20005
vda:VDAG_20006
vda:VDAG_20007
vda:VDAG_20008
vda:VDAG_20009
vda:VDAG_20010
vda:VDAG_20011
vda:VDAG_20012
vda:VDAG_20013
vda:VDAG_20014
vda:VDAG_20015
vda:VDAG_20016
vda:VDAG_20017
vda:VDAG_20018
vda:VDAG_20019
vda:VDAG_20020
vda:VDAG_20021
vda:VDAG_20022
vda:VDAG_20023
vda:VDAG_20024
vda:VDAG_20025
vda:VDAG_20026
vda:VDAG_20027
vda:VDAG_20028
vda:VDAG_20029
vda:VDAG_20030
vda:VDAG_20031
vda:VDAG_20032
vda:VDAG_20033
vda:VDAG_20034
vda:VDAG_20035
vda:VDAG_20036
vda:VDAG_20037
vda:VDAG_20038
vda:VDAG_20039
vda:VDAG_20040
wic:J056_004864
yli:YALI0A00792r
yli:YALI0A03916r
yli:YALI0A04202r
yli:YALI0A04576r
yli:YALI0A06226r
yli:YALI0A06644r
yli:YALI0A06754r
yli:YALI0A07260r
yli:YALI0A08206r
yli:YALI0A08902r
yli:YALI0A08961r
yli:YALI0A10505r
yli:YALI0A10890r
yli:YALI0A12452r
yli:YALI0A12782r
yli:YALI0A13002r
yli:YALI0A13431r
yli:YALI0A14894r
yli:YALI0A15334r
yli:YALI0A16126r
yli:YALI0A16599r
yli:YALI0A17974r
yli:YALI0A18073r
yli:YALI0B00352r
yli:YALI0B04686r
yli:YALI0B07128r
yli:YALI0B08349r
yli:YALI0B09108r
yli:YALI0B09984r
yli:YALI0B13035r
yli:YALI0B14938r
yli:YALI0B17567r
yli:YALI0B18821r
yli:YALI0B19987r
yli:YALI0B20515r
yli:YALI0B21725r
yli:YALI0B23485r
yli:YALI0C00099r
yli:YALI0C01815r
yli:YALI0C03124r
yli:YALI0C04763r
yli:YALI0C05313r
yli:YALI0C05544r
yli:YALI0C06688r
yli:YALI0C07227r
yli:YALI0C08998r
yli:YALI0C09064r
yli:YALI0C09405r
yli:YALI0C10219r
yli:YALI0C10384r
yli:YALI0C10637r
yli:YALI0C11198r
yli:YALI0C12309r
yli:YALI0C13717r
yli:YALI0C17622r
yli:YALI0C18832r
yli:YALI0C19536r
yli:YALI0C20834r
yli:YALI0C20922r
yli:YALI0C21571r
yli:YALI0C22803r
yli:YALI0C24442r
yli:YALI0D00099r
yli:YALI0D04840r
yli:YALI0D05445r
yli:YALI0D05660r
yli:YALI0D08811r
yli:YALI0D09581r
yli:YALI0D10215r
yli:YALI0D10340r
yli:YALI0D10626r
yli:YALI0D16280r
yli:YALI0D19305r
yli:YALI0D21197r
yli:YALI0D23760r
yli:YALI0D26026r
yli:YALI0E00374r
yli:YALI0E07348r
yli:YALI0E07755r
yli:YALI0E08107r
yli:YALI0E11506r
yli:YALI0E12815r
yli:YALI0E14245r
yli:YALI0E19173r
yli:YALI0E19844r
yli:YALI0E23485r
yli:YALI0E24112r
yli:YALI0E26400r
yli:YALI0E27318r
yli:YALI0E29821r
yli:YALI0E30250r
yli:YALI0E30459r
yli:YALI0F00099r
yli:YALI0F01177r
yli:YALI0F01419r
yli:YALI0F05357r
yli:YALI0F06523r
yli:YALI0F07205r
yli:YALI0F08158r
yli:YALI0F09889r
yli:YALI0F10593r
yli:YALI0F12518r
yli:YALI0F13970r
yli:YALI0F15686r
yli:YALI0F15796r
yli:YALI0F16452r
yli:YALI0F16720r
yli:YALI0F16885r
yli:YALI0F18051r
yli:YALI0F19954r
yli:YALI0F23892r
yli:YALI0F25938r
yli:YALI0F26730r
yli:YALI0F26950r
zro:ZYRO0E10106r
ago:AGOS_ErgofMr02
ago:AGOS_RDNA25_1
ago:AGOS_RDNA25_10
ago:AGOS_RDNA25_11
ago:AGOS_RDNA25_12
ago:AGOS_RDNA25_13
ago:AGOS_RDNA25_14
ago:AGOS_RDNA25_15
ago:AGOS_RDNA25_16
ago:AGOS_RDNA25_17
ago:AGOS_RDNA25_18
ago:AGOS_RDNA25_19
ago:AGOS_RDNA25_2
ago:AGOS_RDNA25_20
ago:AGOS_RDNA25_21
ago:AGOS_RDNA25_22
ago:AGOS_RDNA25_23
ago:AGOS_RDNA25_24
ago:AGOS_RDNA25_25
ago:AGOS_RDNA25_26
ago:AGOS_RDNA25_27
ago:AGOS_RDNA25_28
ago:AGOS_RDNA25_29
ago:AGOS_RDNA25_3
ago:AGOS_RDNA25_30
ago:AGOS_RDNA25_31
ago:AGOS_RDNA25_32
ago:AGOS_RDNA25_33
ago:AGOS_RDNA25_34
ago:AGOS_RDNA25_35
ago:AGOS_RDNA25_36
ago:AGOS_RDNA25_37
ago:AGOS_RDNA25_38
ago:AGOS_RDNA25_39
ago:AGOS_RDNA25_4
ago:AGOS_RDNA25_5
ago:AGOS_RDNA25_6
ago:AGOS_RDNA25_7
ago:AGOS_RDNA25_8
ago:AGOS_RDNA25_9
ang:Asnifr02
ani:ANID_20049
cal:CAALFM_CR08810WA
cal:CaalfMr16
cgr:CAGL0L13365r
cgr:CaglfMr13
cim:CIMG_15522
cim:CIMG_15524
cim:CIMG_15526
cim:CIMG_15528
dha:LSU_rRNA
erc:Ecym_4197
erc:Ecym_4201
fgr:FGSG_20048
fgr:FGSG_20051
fgr:FGSG_20053
fgr:FGSG_20055
fgr:FGSG_20057
fgr:FGSG_20073
fgr:FGSG_20075
fgr:FGSG_20076
fgr:FGSG_20082
fgr:FGSG_20085
fgr:GizefMr17
kaf:KAFR_RDN25-1
kla:KllafMr01
lth:KLTH0H13192r
lth:KLTH0H13205r
lth:KLTH0H13219r
ncr:NCU15612
ncr:NCU15692
ncr:NCU15695
ncr:NCU15698
ncr:NCU15701
ncr:NCU15703
ncr:NCU15706
ncr:NCU15709
ncr:NCU15712
ncr:NCU15715
ncr:NCU15718
ncr:NCU15731
ncr:NCU15734
ncr:NCU15738
ncr:NCU15740
ncr:NCU15743
ncr:NCU15745
ncr:NCU15752
ncr:NCU15759
ncr:NCU15760
ncr:NCU15763
ncr:NCU15766
ncr:NCU15769
ncr:NCU15772
ncr:NCU15775
ncr:NCU15778
ncr:NCU15781
ncr:NCU15784
ncr:NCU15787
ncr:NCU15790
ncr:NCU15792
ncr:NCU15795
ncr:NCU15798
ncr:NCU15801
ncr:NCU15804
ncr:NCU15808
ncr:NCU15811
ncr:NCU15814
ncr:NCU15817
ncr:NCU15819
ncr:NCU17319
ncr:NCU17322
ncs:NCAS_RDN25-1
ncs:NCAS_RDN25-2
ndi:NDAI_RDN25-1
pan:PoanfMr55
pbl:PAAG_11629
pbl:PAAG_11631
pbl:PAAG_11633
pbl:PAAG_11635
pbl:PAAG_12687
pbl:PAAG_12688
pbl:PAAG_12690
pno:SNOGr01
sce:ICR1
sce:Q0158
sce:RDN25-1
sce:RDN25-2
spo:SPRRNA.47
spo:SPRRNA.48
spo:SPRRNA.49
spo:ScpofMr11
tbl:TBLA_RDN25-1a
tbl:TBLA_RDN25-2a
tdl:TDEL_RDN25-1
tdl:TDEL_RDN25-2
tdl:TDEL_RDN25-3
tpf:TPHA_RDN25-1
vda:VDAG_20041
vda:VDAG_20043
vda:VDAG_20045
yli:YalifMr30
zro:ZYRO0E10100r
zro:ZYRO0E10108r
zro:ZYRO0E10118r
ago:AGOS_RDN58_1
ago:AGOS_RDN58_10
ago:AGOS_RDN58_11
ago:AGOS_RDN58_12
ago:AGOS_RDN58_13
ago:AGOS_RDN58_14
ago:AGOS_RDN58_15
ago:AGOS_RDN58_16
ago:AGOS_RDN58_17
ago:AGOS_RDN58_18
ago:AGOS_RDN58_19
ago:AGOS_RDN58_2
ago:AGOS_RDN58_20
ago:AGOS_RDN58_21
ago:AGOS_RDN58_22
ago:AGOS_RDN58_23
ago:AGOS_RDN58_24
ago:AGOS_RDN58_25
ago:AGOS_RDN58_26
ago:AGOS_RDN58_27
ago:AGOS_RDN58_28
ago:AGOS_RDN58_29
ago:AGOS_RDN58_3
ago:AGOS_RDN58_30
ago:AGOS_RDN58_31
ago:AGOS_RDN58_32
ago:AGOS_RDN58_33
ago:AGOS_RDN58_34
ago:AGOS_RDN58_35
ago:AGOS_RDN58_36
ago:AGOS_RDN58_37
ago:AGOS_RDN58_38
ago:AGOS_RDN58_39
ago:AGOS_RDN58_4
ago:AGOS_RDN58_5
ago:AGOS_RDN58_6
ago:AGOS_RDN58_7
ago:AGOS_RDN58_8
ago:AGOS_RDN58_9
cal:CAALFM_CR08790WA
cgr:CAGL0L13387r
erc:Ecym_4196
erc:Ecym_4200
kaf:KAFR_RDN58-1
lth:KLTH0H13203r
lth:KLTH0H13210r
lth:KLTH0H13227r
lth:KLTH0H13249r
ncr:NCU15611
ncr:NCU15691
ncr:NCU15694
ncr:NCU15711
ncr:NCU15717
ncr:NCU15730
ncr:NCU15737
ncr:NCU15762
ncr:NCU15771
ncr:NCU15780
ncr:NCU15816
ncr:NCU15821
ncr:NCU15826
ncr:NCU17294
ncr:NCU17297
ncr:NCU17300
ncr:NCU17303
ncr:NCU17306
ncr:NCU17312
ncr:NCU17318
ncr:NCU17321
ncr:NCU17327
ncr:NCU17334
ncr:NCU17337
ncr:NCU17342
ncr:NCU17346
ncr:NCU17349
ncr:NCU17353
ncr:NCU17360
ncr:NCU17363
ncr:NCU17369
ncr:NCU17372
ncr:NCU17378
ncr:NCU17381
ncr:NCU17384
ncr:NCU17387
ncr:NCU17390
ncr:NCU17393
ncr:NCU17396
ncr:NCU17399
ncr:NCU17402
ncr:NCU17405
ncr:NCU17408
ncs:NCAS_RDN58-1
ncs:NCAS_RDN58-2
ndi:NDAI_RDN58-1
spo:SPRRNA.50
spo:SPRRNA.51
spo:SPRRNA.52
tbl:TBLA_RDN58-1a
tbl:TBLA_RDN58-2a
tdl:TDEL_RDN58-1
tdl:TDEL_RDN58-2
tdl:TDEL_RDN58-3
tpf:TPHA_RDN58-1
zro:ZYRO0E10112r
zro:ZYRO0E10127r
ago:AGOS_ErgofMt20
ago:AGOS_t0014
ago:AGOS_t0031
ago:AGOS_t0049
ago:AGOS_t0064
ago:AGOS_t0085
ago:AGOS_t0112
ago:AGOS_t0115
ago:AGOS_t0128
ago:AGOS_t0153
ago:AGOS_t0154
ago:AGOS_t0165
ago:AGOS_t0166
ago:AGOS_t0168
ago:AGOS_t0179
ang:Asnift18
ani:ANID_20042
aor:AO090002t00018
cal:CaalfMt18
cdu:CD36_tRNA_0003
cdu:CD36_tRNA_0005
cdu:CD36_tRNA_0019
cdu:CD36_tRNA_0039
cdu:CD36_tRNA_0052
cdu:CD36_tRNA_0084
cdu:CD36_tRNA_0085
cdu:CD36_tRNA_0086
cgr:CAGL0A02068r
cgr:CAGL0A03520r
cgr:CAGL0D06116r
cgr:CAGL0E03091r
cgr:CAGL0F04675r
cgr:CAGL0G00770r
cgr:CAGL0H02629r
cgr:CAGL0H02761r
cgr:CAGL0I09020r
cgr:CAGL0I09944r
cgr:CAGL0I10076r
cgr:CAGL0K03311r
cgr:CAGL0L01661r
cgr:CAGL0M04785r
cgr:CAGL0M07535r
cgr:CaglfMt18
cne:CNA03230
cne:CNA03260
cne:CNA03270
cne:CNA06720
cne:CNE01290
cne:CNE01750
cne:CNF03570
cne:CNI00220
cne:CNI00330
cne:CNK01110
cot:CORT_0_Ala_AGC_34
cot:CORT_0_Ala_AGC_51
cot:CORT_0_Ala_AGC_78
cot:CORT_0_Ala_TGC_79
cot:CORT_0_Ala_TGC_80
cthr:CTHT_m000210
dha:DEHA2A11726r
dha:DEHA2B05346r
dha:DEHA2C07348r
dha:DEHA2C10230r
dha:DEHA2C15576r
dha:DEHA2D04862r
dha:DEHA2E10340r
dha:DEHA2E18150r
dha:DEHA2F02332r
dha:DEHA2F10186r
dha:DEHA2F12254r
dha:DEHA2G02882r
dha:tRNA-Ala
ecu:ECU07_1525
ecu:ECU10_1115
ehe:EHEL_020970
ehe:EHEL_071510
ehe:EHEL_101130
ein:Eint_021000
ein:Eint_071500
ein:Eint_101060
erc:Ecym_1408
erc:Ecym_2084
erc:Ecym_2798
erc:Ecym_3501
erc:Ecym_5235
erc:Ecym_5320
erc:Ecym_6070
erc:Ecym_7238
erc:Ecym_7417
fgr:GizefMt26
kaf:KAFR_0Atrna1A
kaf:KAFR_0Atrna2A
kaf:KAFR_0Btrna5A
kaf:KAFR_0Btrna6A
kaf:KAFR_0Ctrna11A
kaf:KAFR_0Ctrna12A
kaf:KAFR_0Dtrna3A
kaf:KAFR_0Ftrna13A
kaf:KAFR_0Ftrna14A
kaf:KAFR_0Ftrna15A
kaf:KAFR_0Gtrna16A
kaf:KAFR_0Gtrna17A
kaf:KAFR_0Htrna10A
kaf:KAFR_0Htrna8A
kaf:KAFR_0Htrna9A
kaf:KAFR_0Jtrna7A
kaf:KAFR_0Ltrna4A
kla:KllafMt03
lth:KLTH0A03014r
lth:KLTH0B04840r
lth:KLTH0C01606r
lth:KLTH0C09218r
lth:KLTH0D05016r
lth:KLTH0D08096r
lth:KLTH0D12980r
lth:KLTH0E02266r
lth:KLTH0E02288r
lth:KLTH0E07986r
lth:KLTH0E09328r
lth:KLTH0G02178r
lth:KLTH0H09878r
lth:KLTH0H13112r
lth:KLTH0H15290r
mtm:MYCTH_t102
mtm:MYCTH_t17
mtm:MYCTH_t193
mtm:MYCTH_t22
mtm:MYCTH_t31
mtm:MYCTH_t37
mtm:MYCTH_t65
mtm:MYCTH_t84
mtm:MYCTH_t91
mtm:MYCTH_t92
mtm:MYCTH_t94
mtm:MYCTH_t99
ncr:NCU16219
ncs:NCAS_0Atrna10A
ncs:NCAS_0Atrna3A
ncs:NCAS_0Atrna4A
ncs:NCAS_0Atrna5A
ncs:NCAS_0Atrna6A
ncs:NCAS_0Atrna7A
ncs:NCAS_0Atrna8A
ncs:NCAS_0Atrna9A
ncs:NCAS_0Btrna11A
ncs:NCAS_0Btrna12A
ncs:NCAS_0Btrna13A
ncs:NCAS_0Btrna14A
ncs:NCAS_0Ctrna1A
ncs:NCAS_0Dtrna2A
ncs:NCAS_0Etrna15A
ncs:NCAS_0Etrna16A
ncs:NCAS_0Ftrna17A
ndi:NDAI_0Atrna10A
ndi:NDAI_0Atrna8A
ndi:NDAI_0Atrna9A
ndi:NDAI_0Btrna13A
ndi:NDAI_0Btrna14A
ndi:NDAI_0Btrna15A
ndi:NDAI_0Dtrna3A
ndi:NDAI_0Dtrna4A
ndi:NDAI_0Etrna11A
ndi:NDAI_0Etrna12A
ndi:NDAI_0Gtrna7A
ndi:NDAI_0Htrna5A
ndi:NDAI_0Htrna6A
ndi:NDAI_0Ktrna1A
ndi:NDAI_0Ktrna2A
pan:PoanfMt65
pno:SNOGt05
sce:tA_AGC_D
sce:tA_AGC_F
sce:tA_AGC_G
sce:tA_AGC_H
sce:tA_AGC_J
sce:tA_AGC_K1
sce:tA_AGC_K2
sce:tA_AGC_L
sce:tA_AGC_M1
sce:tA_AGC_M2
sce:tA_AGC_P
sce:tA_UGC_A
sce:tA_UGC_E
sce:tA_UGC_G
sce:tA_UGC_L
sce:tA_UGC_O
sce:tA_UGC_Q
spo:SPATRNAALA.01
spo:SPATRNAALA.02
spo:SPATRNAALA.03
spo:SPATRNAALA.04
spo:SPATRNAALA.05
spo:SPATRNAALA.06
spo:SPBTRNAALA.07
spo:SPBTRNAALA.08
spo:SPBTRNAALA.09
spo:SPBTRNAALA.10
spo:SPBTRNAALA.11
spo:SPCTRNAALA.12
spo:ScpofMt36
tbl:TBLA_0Atrna23A
tbl:TBLA_0Atrna24A
tbl:TBLA_0Btrna15A
tbl:TBLA_0Btrna16A
tbl:TBLA_0Btrna17A
tbl:TBLA_0Btrna18A
tbl:TBLA_0Btrna19A
tbl:TBLA_0Btrna20A
tbl:TBLA_0Ctrna11A
tbl:TBLA_0Ctrna12A
tbl:TBLA_0Ctrna13A
tbl:TBLA_0Ctrna14A
tbl:TBLA_0Dtrna1A
tbl:TBLA_0Dtrna2A
tbl:TBLA_0Dtrna3A
tbl:TBLA_0Dtrna4A
tbl:TBLA_0Etrna10A
tbl:TBLA_0Etrna8A
tbl:TBLA_0Etrna9A
tbl:TBLA_0Ftrna5A
tbl:TBLA_0Ftrna6A
tbl:TBLA_0Ftrna7A
tbl:TBLA_0Htrna21A
tbl:TBLA_0Htrna22A
tdl:TDEL_0Atrna8A
tdl:TDEL_0Atrna9A
tdl:TDEL_0Btrna10A
tdl:TDEL_0Btrna11A
tdl:TDEL_0Btrna12A
tdl:TDEL_0Dtrna1A
tdl:TDEL_0Dtrna2A
tdl:TDEL_0Dtrna3A
tdl:TDEL_0Ftrna4A
tdl:TDEL_0Gtrna7A
tdl:TDEL_0Htrna5A
tdl:TDEL_0Htrna6A
tpf:TPHA_0Atrna10A
tpf:TPHA_0Btrna11A
tpf:TPHA_0Btrna12A
tpf:TPHA_0Ctrna5A
tpf:TPHA_0Ftrna4A
tpf:TPHA_0Gtrna6A
tpf:TPHA_0Itrna1A
tpf:TPHA_0Itrna2A
tpf:TPHA_0Ktrna3A
tpf:TPHA_0Otrna7A
tpf:TPHA_0Otrna8A
tpf:TPHA_0Otrna9A
ttt:THITE_t110
ttt:THITE_t113
ttt:THITE_t12
ttt:THITE_t123
ttt:THITE_t125
ttt:THITE_t130
ttt:THITE_t14
ttt:THITE_t54
ttt:THITE_t67
ttt:THITE_t78
ttt:THITE_t83
ttt:THITE_t97
vpo:VapofMt06
yli:YALI0A04763r
yli:YALI0A08602r
yli:YALI0A11495r
yli:YALI0A13123r
yli:YALI0A15323r
yli:YALI0A17754r
yli:YALI0B00176r
yli:YALI0C01672r
yli:YALI0C01881r
yli:YALI0C03157r
yli:YALI0C06468r
yli:YALI0C12320r
yli:YALI0C13376r
yli:YALI0C13772r
yli:YALI0C17259r
yli:YALI0C17721r
yli:YALI0D01826r
yli:YALI0D13310r
yli:YALI0D13420r
yli:YALI0D17908r
yli:YALI0D24255r
yli:YALI0E07403r
yli:YALI0E12265r
yli:YALI0E22110r
yli:YALI0E22528r
yli:YALI0E28765r
yli:YALI0F04246r
yli:YALI0F10263r
yli:YALI0F10879r
yli:YALI0F12485r
yli:YALI0F15301r
yli:YALI0F15455r
yli:YALI0F19294r
yli:YALI0F20064r
yli:YALI0F23155r
yli:YALI0F23771r
yli:YalifMt42
zro:ZYRO0A05698r
zro:ZYRO0A08756r
zro:ZYRO0A13684r
zro:ZYRO0B14608r
zro:ZYRO0B14938r
zro:ZYRO0B16874r
zro:ZYRO0C08734r
zro:ZYRO0C13024r
zro:ZYRO0D00374r
zro:ZYRO0D03740r
zro:ZYRO0D09834r
zro:ZYRO0E05038r
zro:ZYRO0E06468r
zro:ZYRO0F08822r
zro:ZYRO0F12782r
zro:ZYRO0F17292r
zro:ZYRO0G00660r
zro:ZYRO0G00880r
zro:ZYRO0G02728r
zro:ZYRO0G06996r
zro:ZYRO0G09262r
ago:AGOS_ErgofMt08
ago:AGOS_t0010
ago:AGOS_t0039
ago:AGOS_t0040
ago:AGOS_t0044
ago:AGOS_t0051
ago:AGOS_t0053
ago:AGOS_t0072
ago:AGOS_t0118
ago:AGOS_t0158
ago:AGOS_t0164
ago:AGOS_t0172
ago:AGOS_t0176
ago:AGOS_t0180
ang:Asnift01
ang:Asnift25
ani:ANID_20020
ani:ANID_20024
cal:CaalfMt30
cal:CaalfMt34
cdu:CD36_tRNA_0006
cdu:CD36_tRNA_0024
cdu:CD36_tRNA_0026
cdu:CD36_tRNA_0049
cdu:CD36_tRNA_0060
cdu:CD36_tRNA_0092
cdu:CD36_tRNA_0093
cgr:CAGL0B01661r
cgr:CAGL0C03806r
cgr:CAGL0D05038r
cgr:CAGL0D06072r
cgr:CAGL0D06358r
cgr:CAGL0E03333r
cgr:CAGL0G06204r
cgr:CAGL0I03058r
cgr:CAGL0I08657r
cgr:CAGL0K04081r
cgr:CAGL0L04972r
cgr:CAGL0L07612r
cgr:CAGL0L11396r
cgr:CAGL0M05093r
cgr:CAGL0M11132r
cgr:CaglfMt33
cne:CND05380
cne:CND05420
cne:CNF00840
cne:CNG00200
cne:CNG03980
cne:CNJ01710
cne:CNJ02190
cne:CNJ02570
cot:CORT_0_Arg_ACG_56
cot:CORT_0_Arg_ACG_57
cot:CORT_0_Arg_CCG_29
cot:CORT_0_Arg_CCT_67
cot:CORT_0_Arg_TCT_21
cot:CORT_0_Arg_TCT_37
cthr:CTHT_m000050
cthr:CTHT_m000340
dha:DEHA2A00924r
dha:DEHA2A09064r
dha:DEHA2B04840r
dha:DEHA2C02024r
dha:DEHA2C02442r
dha:DEHA2C06842r
dha:DEHA2D04532r
dha:DEHA2D07590r
dha:DEHA2E10032r
dha:DEHA2E15554r
dha:DEHA2F06336r
dha:DEHA2F06952r
dha:DEHA2G01782r
dha:DEHA2G16874r
dha:DEHA2G23012r
dha:tRNA-Arg-1
dha:tRNA-Arg-2
ecu:ECU06_1255
ecu:ECU07_1475
ecu:ECU09_1395
ehe:EHEL_061220
ehe:EHEL_071440
ehe:EHEL_080620
ehe:EHEL_091270
ein:Eint_061200
ein:Eint_071430
ein:Eint_080610
ein:Eint_091300
erc:Ecym_3026
erc:Ecym_3171
erc:Ecym_3582
erc:Ecym_4237
erc:Ecym_4500
erc:Ecym_6153
erc:Ecym_7279
erc:Ecym_7430
erc:Ecym_8238
erc:Ecym_8347
fgr:GizefMt34
fgr:GizefMt45
fgr:GizefMt46
kaf:KAFR_0Atrna1R
kaf:KAFR_0Atrna2R
kaf:KAFR_0Btrna10R
kaf:KAFR_0Btrna8R
kaf:KAFR_0Btrna9R
kaf:KAFR_0Ctrna14R
kaf:KAFR_0Dtrna3R
kaf:KAFR_0Dtrna4R
kaf:KAFR_0Etrna5R
kaf:KAFR_0Etrna6R
kaf:KAFR_0Etrna7R
kaf:KAFR_0Ftrna15R
kaf:KAFR_0Ftrna16R
kaf:KAFR_0Gtrna17R
kaf:KAFR_0Htrna11R
kaf:KAFR_0Htrna12R
kaf:KAFR_0Ktrna13R
kla:KllafMt11
lth:KLTH0C02948r
lth:KLTH0C07568r
lth:KLTH0C09108r
lth:KLTH0C09658r
lth:KLTH0C11198r
lth:KLTH0D03300r
lth:KLTH0D03696r
lth:KLTH0D16478r
lth:KLTH0E14278r
lth:KLTH0F12694r
lth:KLTH0G07282r
lth:KLTH0G12694r
lth:KLTH0G17688r
lth:KLTH0H12408r
lth:KLTH0H15092r
mtm:MYCTH_t1
mtm:MYCTH_t114
mtm:MYCTH_t133
mtm:MYCTH_t149
mtm:MYCTH_t167
mtm:MYCTH_t172
mtm:MYCTH_t178
mtm:MYCTH_t25
mtm:MYCTH_t30
mtm:MYCTH_t51
mtm:MYCTH_t64
mtm:MYCTH_t85
mtm:MYCTH_t88
ncr:NCU16227
ncr:NCU16228
ncs:NCAS_0Atrna10R
ncs:NCAS_0Atrna11R
ncs:NCAS_0Atrna12R
ncs:NCAS_0Atrna13R
ncs:NCAS_0Atrna5R
ncs:NCAS_0Atrna6R
ncs:NCAS_0Atrna7R
ncs:NCAS_0Atrna8R
ncs:NCAS_0Atrna9R
ncs:NCAS_0Btrna14R
ncs:NCAS_0Btrna15R
ncs:NCAS_0Btrna16R
ncs:NCAS_0Ctrna1R
ncs:NCAS_0Dtrna3R
ncs:NCAS_0Dtrna4R
ncs:NCAS_0Ftrna17R
ncs:NCAS_0Ftrna18R
ncs:NCAS_0Jtrna2R
ndi:NDAI_0Atrna11R
ndi:NDAI_0Atrna12R
ndi:NDAI_0Atrna13R
ndi:NDAI_0Atrna14R
ndi:NDAI_0Btrna16R
ndi:NDAI_0Btrna17R
ndi:NDAI_0Btrna18R
ndi:NDAI_0Ctrna4R
ndi:NDAI_0Dtrna5R
ndi:NDAI_0Dtrna6R
ndi:NDAI_0Dtrna7R
ndi:NDAI_0Etrna15R
ndi:NDAI_0Ftrna3R
ndi:NDAI_0Gtrna10R
ndi:NDAI_0Gtrna8R
ndi:NDAI_0Gtrna9R
ndi:NDAI_0Jtrna1R
ndi:NDAI_0Jtrna2R
pan:PoanfMt71
pan:PoanfMt83
pno:SNOGt13
pno:SNOGt14
pno:SNOGt25
sce:tR_ACG_D
sce:tR_ACG_E
sce:tR_ACG_J
sce:tR_ACG_K
sce:tR_ACG_L
sce:tR_ACG_O
sce:tR_ACG_Q2
sce:tR_CCG_L
sce:tR_CCU_J
sce:tR_UCU_B
sce:tR_UCU_D
sce:tR_UCU_E
sce:tR_UCU_G1
sce:tR_UCU_G2
sce:tR_UCU_G3
sce:tR_UCU_J1
sce:tR_UCU_J2
sce:tR_UCU_K
sce:tR_UCU_M1
sce:tR_UCU_M2
sce:tR_UCU_Q1
spo:SPATRNAARG.01
spo:SPATRNAARG.02
spo:SPATRNAARG.03
spo:SPBTRNAARG.04
spo:SPBTRNAARG.05
spo:SPBTRNAARG.07
spo:SPBTRNAASP.03
spo:SPCTRNAARG.08
spo:SPCTRNAARG.09
spo:SPCTRNAARG.10
spo:SPCTRNAARG.11
spo:SPCTRNAARG.12
spo:SPCTRNAARG.13
spo:ScpofMt17
spo:ScpofMt33
tbl:TBLA_0Atrna16R
tbl:TBLA_0Atrna17R
tbl:TBLA_0Atrna18R
tbl:TBLA_0Btrna10R
tbl:TBLA_0Btrna11R
tbl:TBLA_0Btrna12R
tbl:TBLA_0Btrna13R
tbl:TBLA_0Btrna8R
tbl:TBLA_0Btrna9R
tbl:TBLA_0Ctrna6R
tbl:TBLA_0Ctrna7R
tbl:TBLA_0Dtrna1R
tbl:TBLA_0Etrna4R
tbl:TBLA_0Etrna5R
tbl:TBLA_0Gtrna2R
tbl:TBLA_0Gtrna3R
tbl:TBLA_0Htrna14R
tbl:TBLA_0Htrna15R
tdl:TDEL_0Atrna11R
tdl:TDEL_0Btrna13R
tdl:TDEL_0Dtrna1R
tdl:TDEL_0Dtrna2R
tdl:TDEL_0Dtrna3R
tdl:TDEL_0Dtrna4R
tdl:TDEL_0Dtrna5R
tdl:TDEL_0Etrna12R
tdl:TDEL_0Ftrna6R
tdl:TDEL_0Ftrna7R
tdl:TDEL_0Ftrna8R
tdl:TDEL_0Gtrna10R
tdl:TDEL_0Htrna9R
tpf:TPHA_0Atrna11R
tpf:TPHA_0Btrna12R
tpf:TPHA_0Btrna13R
tpf:TPHA_0Ctrna6R
tpf:TPHA_0Ctrna7R
tpf:TPHA_0Ftrna5R
tpf:TPHA_0Itrna2R
tpf:TPHA_0Jtrna8R
tpf:TPHA_0Jtrna9R
tpf:TPHA_0Ktrna3R
tpf:TPHA_0Ktrna4R
tpf:TPHA_0Mtrna1R
tpf:TPHA_0Otrna10R
ttt:THITE_t109
ttt:THITE_t11
ttt:THITE_t13
ttt:THITE_t131
ttt:THITE_t138
ttt:THITE_t139
ttt:THITE_t18
ttt:THITE_t40
ttt:THITE_t58
ttt:THITE_t6
ttt:THITE_t61
ttt:THITE_t66
ttt:THITE_t8
vpo:VapofMt18
yli:YALI0A00220r
yli:YALI0A06303r
yli:YALI0A07194r
yli:YALI0A07513r
yli:YALI0A09152r
yli:YALI0A13189r
yli:YALI0A16907r
yli:YALI0B01496r
yli:YALI0B06182r
yli:YALI0B06622r
yli:YALI0B11110r
yli:YALI0B17094r
yli:YALI0C09075r
yli:YALI0C14850r
yli:YALI0D00517r
yli:YALI0D04631r
yli:YALI0D14696r
yli:YALI0D23507r
yli:YALI0E04895r
yli:YALI0E19096r
yli:YALI0E21714r
yli:YALI0E22693r
yli:YALI0E25509r
yli:YALI0E27610r
yli:YALI0E28116r
yli:YALI0E32923r
yli:YALI0F08239r
yli:YALI0F25311r
yli:YALI0F28787r
yli:YALI0F29029r
yli:YALI0F29777r
yli:YalifMt56
zro:ZYRO0A05720r
zro:ZYRO0A12584r
zro:ZYRO0B04246r
zro:ZYRO0B06908r
zro:ZYRO0B11528r
zro:ZYRO0B14498r
zro:ZYRO0C01386r
zro:ZYRO0C07766r
zro:ZYRO0C10714r
zro:ZYRO0C10956r
zro:ZYRO0D06138r
zro:ZYRO0E04510r
zro:ZYRO0F01914r
zro:ZYRO0G04774r
zro:ZYRO0G12826r
zro:ZYRO0G22066r
ago:AGOS_ErgofMt21
ago:AGOS_t0018
ago:AGOS_t0038
ago:AGOS_t0048
ago:AGOS_t0103
ago:AGOS_t0106
ago:AGOS_t0175
ago:AGOS_t0182
ang:Asnift02
ani:ANID_20022
ani:ANID_20025
aor:AO090002t00001
cal:CaalfMt19
cdu:CD36_tRNA_0007
cdu:CD36_tRNA_0011
cdu:CD36_tRNA_0012
cgr:CAGL0B05027r
cgr:CAGL0D03476r
cgr:CAGL0D04906r
cgr:CAGL0E00297r
cgr:CAGL0I05368r
cgr:CAGL0I10032r
cgr:CAGL0J04730r
cgr:CAGL0L08690r
cgr:CAGL0M03443r
cgr:CaglfMt17
cne:CND03990
cne:CND04650
cne:CNI03360
cne:CNN01380
cot:CORT_0_Asn_GTT_31
cot:CORT_0_Asn_GTT_54
cot:CORT_0_Asn_GTT_68
cthr:CTHT_m000520
dha:DEHA2A04598r
dha:DEHA2B05456r
dha:DEHA2C03498r
dha:DEHA2C08162r
dha:DEHA2E03014r
dha:DEHA2E04620r
dha:DEHA2E05280r
dha:DEHA2G18744r
dha:tRNA-Asn
ecu:ECU10_0155
ehe:EHEL_081870
ehe:EHEL_100130
ein:Eint_081880
ein:Eint_100080
erc:Ecym_2687
erc:Ecym_3543
erc:Ecym_4412
erc:Ecym_5366
erc:Ecym_7310
erc:Ecym_8092
fgr:GizefMt38
kaf:KAFR_0Atrna1N
kaf:KAFR_0Btrna5N
kaf:KAFR_0Btrna6N
kaf:KAFR_0Ctrna10N
kaf:KAFR_0Ctrna9N
kaf:KAFR_0Dtrna2N
kaf:KAFR_0Htrna8N
kaf:KAFR_0Itrna3N
kaf:KAFR_0Itrna4N
kaf:KAFR_0Jtrna7N
kla:KllafMt04
lth:KLTH0A02574r
lth:KLTH0C04598r
lth:KLTH0C09064r
lth:KLTH0D15730r
lth:KLTH0F04928r
lth:KLTH0F14388r
lth:KLTH0G08316r
mtm:MYCTH_t13
mtm:MYCTH_t153
mtm:MYCTH_t35
mtm:MYCTH_t36
mtm:MYCTH_t41
mtm:MYCTH_t8
ncr:NCU16204
ncs:NCAS_0Atrna4N
ncs:NCAS_0Atrna5N
ncs:NCAS_0Atrna6N
ncs:NCAS_0Atrna7N
ncs:NCAS_0Btrna8N
ncs:NCAS_0Ctrna1N
ncs:NCAS_0Ctrna2N
ncs:NCAS_0Etrna10N
ncs:NCAS_0Gtrna9N
ncs:NCAS_0Jtrna3N
ndi:NDAI_0Atrna7N
ndi:NDAI_0Atrna8N
ndi:NDAI_0Btrna9N
ndi:NDAI_0Dtrna3N
ndi:NDAI_0Dtrna4N
ndi:NDAI_0Gtrna5N
ndi:NDAI_0Gtrna6N
ndi:NDAI_0Ktrna1N
ndi:NDAI_0Ltrna2N
pan:PoanfMt79
pno:SNOGt17
sce:tN_GUU_C
sce:tN_GUU_F
sce:tN_GUU_G
sce:tN_GUU_K
sce:tN_GUU_L
sce:tN_GUU_N1
sce:tN_GUU_N2
sce:tN_GUU_O1
sce:tN_GUU_O2
sce:tN_GUU_P
sce:tN_GUU_Q
spo:SPBTRNAASN.01
spo:SPBTRNAASN.02
spo:SPBTRNAASN.03
spo:SPBTRNAASN.04
spo:SPCTRNAASN.05
spo:SPCTRNAASN.06
spo:ScpofMt15
tbl:TBLA_0Atrna11N
tbl:TBLA_0Btrna10N
tbl:TBLA_0Btrna7N
tbl:TBLA_0Btrna8N
tbl:TBLA_0Btrna9N
tbl:TBLA_0Ctrna6N
tbl:TBLA_0Dtrna1N
tbl:TBLA_0Dtrna2N
tbl:TBLA_0Ftrna3N
tbl:TBLA_0Gtrna4N
tbl:TBLA_0Jtrna5N
tdl:TDEL_0Btrna6N
tdl:TDEL_0Btrna7N
tdl:TDEL_0Ctrna4N
tdl:TDEL_0Ctrna5N
tdl:TDEL_0Dtrna1N
tdl:TDEL_0Dtrna2N
tdl:TDEL_0Ftrna3N
tpf:TPHA_0Btrna8N
tpf:TPHA_0Dtrna3N
tpf:TPHA_0Dtrna4N
tpf:TPHA_0Gtrna2N
tpf:TPHA_0Itrna1N
tpf:TPHA_0Otrna5N
tpf:TPHA_0Ptrna6N
tpf:TPHA_0Ptrna7N
ttt:THITE_t111
ttt:THITE_t133
ttt:THITE_t77
vpo:VapofMt05
yli:YALI0A01672r
yli:YALI0A03267r
yli:YALI0A04829r
yli:YALI0A05819r
yli:YALI0B01936r
yli:YALI0B13244r
yli:YALI0B17952r
yli:YALI0C15961r
yli:YALI0E02464r
yli:YALI0E08668r
yli:YALI0E21263r
yli:YALI0F07150r
yli:YALI0F16533r
yli:YALI0F18986r
yli:YALI0F22891r
yli:YALI0F24607r
yli:YalifMt45
zro:ZYRO0B04422r
zro:ZYRO0B06952r
zro:ZYRO0B13706r
zro:ZYRO0C15444r
zro:ZYRO0E04268r
zro:ZYRO0F03982r
zro:ZYRO0G13442r
zro:ZYRO0G14366r
zro:ZYRO0G14410r
ago:AGOS_ErgofMt10
ago:AGOS_t0009
ago:AGOS_t0027
ago:AGOS_t0030
ago:AGOS_t0045
ago:AGOS_t0071
ago:AGOS_t0090
ago:AGOS_t0093
ago:AGOS_t0134
ago:AGOS_t0147
ago:AGOS_t0181
ang:Asnift06
ani:ANID_20030
aor:AO090002t00006
cal:CaalfMt37
cdu:CD36_tRNA_0028
cdu:CD36_tRNA_0066
cdu:CD36_tRNA_0069
cdu:CD36_tRNA_0070
cdu:CD36_tRNA_0071
cdu:CD36_tRNA_0112
cgr:CAGL0A03850r
cgr:CAGL0C03718r
cgr:CAGL0E04730r
cgr:CAGL0G04323r
cgr:CAGL0H01969r
cgr:CAGL0I07337r
cgr:CAGL0J00231r
cgr:CAGL0K00561r
cgr:CAGL0M05071r
cgr:CaglfMt35
cne:CNK03300
cot:CORT_0_Asp_GTC_15
cot:CORT_0_Asp_GTC_69
cot:CORT_0_Asp_GTC_73
cot:CORT_0_Asp_GTC_77
cot:CORT_0_Asp_GTC_8
cthr:CTHT_m000030
dha:DEHA2C06754r
dha:DEHA2D01980r
dha:DEHA2D18260r
dha:DEHA2E02310r
dha:DEHA2E02684r
dha:DEHA2E03102r
dha:DEHA2G08404r
dha:DEHA2G11132r
dha:DEHA2G20592r
dha:tRNA-Asp
ehe:EHEL_030260
ein:Eint_030270
erc:Ecym_2322
erc:Ecym_4501
erc:Ecym_5129
erc:Ecym_7285
erc:Ecym_8348
erc:Ecym_8427
fgr:GizefMt36
kaf:KAFR_0Btrna6D
kaf:KAFR_0Btrna7D
kaf:KAFR_0Ctrna10D
kaf:KAFR_0Dtrna1D
kaf:KAFR_0Etrna2D
kaf:KAFR_0Etrna3D
kaf:KAFR_0Etrna4D
kaf:KAFR_0Ftrna11D
kaf:KAFR_0Gtrna12D
kaf:KAFR_0Gtrna13D
kaf:KAFR_0Htrna9D
kaf:KAFR_0Jtrna8D
kaf:KAFR_0Ltrna5D
kla:KllafMt09
lth:KLTH0B00814r
lth:KLTH0C07436r
lth:KLTH0E02706r
lth:KLTH0E03498r
lth:KLTH0E07436r
lth:KLTH0F06402r
lth:KLTH0F12650r
lth:KLTH0F15290r
lth:KLTH0G17248r
lth:KLTH0H12034r
mtm:MYCTH_t105
mtm:MYCTH_t106
mtm:MYCTH_t116
mtm:MYCTH_t122
mtm:MYCTH_t123
mtm:MYCTH_t124
mtm:MYCTH_t173
mtm:MYCTH_t189
mtm:MYCTH_t45
mtm:MYCTH_t80
ncr:NCU16207
ncs:NCAS_0Atrna5D
ncs:NCAS_0Atrna6D
ncs:NCAS_0Atrna7D
ncs:NCAS_0Atrna8D
ncs:NCAS_0Atrna9D
ncs:NCAS_0Btrna10D
ncs:NCAS_0Ctrna1D
ncs:NCAS_0Dtrna3D
ncs:NCAS_0Dtrna4D
ncs:NCAS_0Etrna12D
ncs:NCAS_0Ftrna13D
ncs:NCAS_0Ftrna14D
ncs:NCAS_0Gtrna11D
ncs:NCAS_0Jtrna2D
ndi:NDAI_0Atrna11D
ndi:NDAI_0Btrna13D
ndi:NDAI_0Ctrna3D
ndi:NDAI_0Ctrna4D
ndi:NDAI_0Ctrna5D
ndi:NDAI_0Dtrna6D
ndi:NDAI_0Dtrna7D
ndi:NDAI_0Etrna12D
ndi:NDAI_0Gtrna10D
ndi:NDAI_0Gtrna9D
ndi:NDAI_0Htrna8D
ndi:NDAI_0Jtrna1D
ndi:NDAI_0Ktrna2D
pan:PoanfMt75
pno:SNOGt21
sce:tD_GUC_B
sce:tD_GUC_D
sce:tD_GUC_G1
sce:tD_GUC_G2
sce:tD_GUC_I1
sce:tD_GUC_I2
sce:tD_GUC_J1
sce:tD_GUC_J2
sce:tD_GUC_J3
sce:tD_GUC_J4
sce:tD_GUC_K
sce:tD_GUC_L1
sce:tD_GUC_L2
sce:tD_GUC_M
sce:tD_GUC_N
sce:tD_GUC_O
sce:tD_GUC_Q
spo:SPATRNAASP.01
spo:SPATRNAASP.02
spo:SPBTRNAASP.04
spo:SPCTRNAASP.05
spo:SPCTRNAASP.06
spo:SPCTRNAASP.07
spo:SPCTRNAASP.08
spo:ScpofMt21
tbl:TBLA_0Atrna14D
tbl:TBLA_0Atrna15D
tbl:TBLA_0Atrna16D
tbl:TBLA_0Atrna17D
tbl:TBLA_0Atrna18D
tbl:TBLA_0Btrna10D
tbl:TBLA_0Btrna11D
tbl:TBLA_0Btrna12D
tbl:TBLA_0Btrna5D
tbl:TBLA_0Btrna6D
tbl:TBLA_0Btrna7D
tbl:TBLA_0Btrna8D
tbl:TBLA_0Btrna9D
tbl:TBLA_0Dtrna1D
tbl:TBLA_0Gtrna2D
tbl:TBLA_0Gtrna3D
tbl:TBLA_0Gtrna4D
tbl:TBLA_0Htrna13D
tbl:TBLA_0Itrna19D
tdl:TDEL_0Atrna6D
tdl:TDEL_0Atrna7D
tdl:TDEL_0Btrna9D
tdl:TDEL_0Dtrna1D
tdl:TDEL_0Dtrna2D
tdl:TDEL_0Etrna8D
tdl:TDEL_0Ftrna3D
tdl:TDEL_0Ftrna4D
tdl:TDEL_0Htrna5D
tpf:TPHA_0Atrna8D
tpf:TPHA_0Atrna9D
tpf:TPHA_0Btrna10D
tpf:TPHA_0Btrna11D
tpf:TPHA_0Btrna12D
tpf:TPHA_0Ctrna1D
tpf:TPHA_0Etrna3D
tpf:TPHA_0Etrna4D
tpf:TPHA_0Gtrna6D
tpf:TPHA_0Gtrna7D
tpf:TPHA_0Jtrna5D
tpf:TPHA_0Ltrna2D
ttt:THITE_t107
ttt:THITE_t108
ttt:THITE_t115
ttt:THITE_t150
ttt:THITE_t19
ttt:THITE_t24
vpo:VapofMt20
yli:YALI0A08283r
yli:YALI0A11242r
yli:YALI0A13453r
yli:YALI0A13717r
yli:YALI0A14410r
yli:YALI0A16335r
yli:YALI0B09185r
yli:YALI0B09801r
yli:YALI0B11990r
yli:YALI0B17578r
yli:YALI0C06666r
yli:YALI0C08503r
yli:YALI0C20163r
yli:YALI0D08074r
yli:YALI0D10197r
yli:YALI0D10351r
yli:YALI0D14256r
yli:YALI0E08118r
yli:YALI0E08712r
yli:YALI0E17237r
yli:YALI0E19855r
yli:YALI0E30041r
yli:YALI0E30437r
yli:YALI0F16775r
yli:YALI0F19932r
yli:YALI0F24211r
yli:YALI0F25949r
yli:YALI0F29403r
yli:YalifMt49
zro:ZYRO0A00418r
zro:ZYRO0A12122r
zro:ZYRO0A12716r
zro:ZYRO0B00374r
zro:ZYRO0B00594r
zro:ZYRO0B03806r
zro:ZYRO0C01364r
zro:ZYRO0C05280r
zro:ZYRO0C10934r
zro:ZYRO0F13992r
zro:ZYRO0G02882r
zro:ZYRO0G12848r
zro:ZYRO0G13266r
zro:ZYRO0G15532r
ago:AGOS_ErgofMt18
ago:AGOS_t0079
ago:AGOS_t0104
ago:AGOS_t0169
ani:ANID_20023
cal:CaalfMt28
cdu:CD36_tRNA_0094
cdu:CD36_tRNA_0095
cgr:CAGL0D04664r
cgr:CAGL0H02915r
cgr:CAGL0M05555r
cgr:CaglfMt28
cot:CORT_0_Cus_GCA_59
cthr:CTHT_m000420
dha:DEHA2B11198r
dha:DEHA2F09218r
dha:DEHA2F21780r
dha:DEHA2G23320r
dha:tRNA-Cys
ehe:EHEL_080520
ein:Eint_080510
erc:Ecym_1186
erc:Ecym_2337
erc:Ecym_5164
fgr:GizefMt48
kaf:KAFR_0Atrna1C
kaf:KAFR_0Atrna2C
kaf:KAFR_0Atrna3C
kaf:KAFR_0Ctrna5C
[truncated: 4,072 more rows]
