# Supplementary material for: Integrative functional analysis uncovers metabolic differences between Candida species
Source: Commun Biol. 2022 Sep 26;5:1013. doi: 10.1038/s42003-022-03955-z (PMC9512779; doi:10.1038/s42003-022-03955-z)
Supplement: Supplementary file 7 — Supplementary Data 4 [file 42003_2022_3955_MOESM7_ESM.xlsx]

## Sheet: Supp.table6
Cazyme	Function	Function reference
AA1	Breakdown of organic enzymes	DOI: 10.1186/1754-6834-6-41
AA1_1	Breakdown of organic enzymes	DOI: 10.1186/1754-6834-6-41
AA1_2	Breakdown of organic enzymes	DOI: 10.1186/1754-6834-6-41
AA1_3	Breakdown of organic enzymes	DOI: 10.1186/1754-6834-6-41
AA12	Cellulose, hemicellulose & other polymers	DOI: 10.1128/AEM.00964-19
AA2	Breakdown of organic enzymes	DOI: 10.1186/1754-6834-6-41
AA3	Multiple polysaccharide	DOI: 10.1007/s00253-018-8784-0
AA3_1	Multiple polysaccharide	DOI: 10.1007/s00253-018-8784-0
AA3_2	Multiple polysaccharide	DOI: 10.1007/s00253-018-8784-0
AA3_3	Multiple polysaccharide	DOI: 10.1007/s00253-018-8784-0
AA3_4	Multiple polysaccharide	DOI: 10.1007/s00253-018-8784-0
AA4	Breakdown of organic enzymes	DOI: 10.1186/1754-6834-6-41
AA5	Cellulose, hemicellulose & other polymers	DOI: 10.1074/jbc.RA119.009910
AA6	Breakdown of organic enzymes	DOI: 10.1186/1754-6834-6-41
AA7	Multiple polysaccharide	DOI: 10.1186/1471-2164-15-785
AA8	Breakdown of organic enzymes	DOI: 10.1186/1754-6834-6-41
CBM1	Cellulose, hemicellulose & other polymers	DOI: 10.3389/fpls.2014.00435
CBM18	Multiple polysaccharide	DOI: 10.1186/1471-2164-15-785
CBM19	Multiple polysaccharide	DOI: 10.1007/s00253-020-10698-6
CBM21	Starch & other storage carbohydrates	DOI: 10.1111/j.1742-4658.2005.04942.x
CBM32	Cellulose, hemicellulose & other polymers	DOI: 10.1128/AEM.07457-11
CBM43	Cell wall	DOI: 10.1074/jbc.M807990200
CBM48	Starch & other storage carbohydrates	DOI: 10.1016/j.celrep.2019.02.090
CBM50	Cell wall	DOI: 10.1186/1471-2164-15-785
CBM67	Sugars (monosaccharide)	DOI:10.1074/jbc.M113.460097
CE1	Pectin	DOI: 10.1186/1471-2164-15-785
CE10	Multiple polysaccharide	DOI: 10.1016/j.celrep.2019.02.090
CE12	Pectin	DOI: 10.1186/1471-2164-15-785
CE14	Starch & other storage carbohydrates	DOI: 10.1016/j.biori.2017.02.001
CE4	Multiple polysaccharide	DOI: 10.1016/j.celrep.2019.02.090
CE7	Cellulose, hemicellulose & other polymers	DOI: 10.1016/j.celrep.2019.02.090
CE9	Multiple polysaccharide	DOI: 10.1016/j.celrep.2019.02.090
GH1	Cellulose, hemicellulose & other polymers	DOI: 10.1186/1471-2164-15-6
GH105	Pectin	DOI: 10.1186/1471-2164-15-6
GH109	Mucin & host glycans	DOI: 10.1016/j.celrep.2019.02.090
GH114	Multiple polysaccharide	DOI: 10.1134/S0026893311030113
GH115	Xylan	DOI: 10.1186/1471-2164-15-6
GH117	Multiple polysaccharide	DOI: 10.3390/ijms19082379
GH125	Cell wall	DOI: 10.1186/1471-2164-15-6
GH127	Sugars (polysaccharide)	DOI: 10.1074/jbc.M113.528711
GH13	Starch & other storage carbohydrates	DOI: 10.1186/1471-2164-15-6
GH13_1	Starch & other storage carbohydrates	DOI: 10.1186/1471-2164-15-6
GH13_10	Starch & other storage carbohydrates	DOI: 10.1186/1471-2164-15-7
GH13_11	Starch & other storage carbohydrates	DOI: 10.1186/1471-2164-15-8
GH13_15	Starch & other storage carbohydrates	DOI: 10.1186/1471-2164-15-9
GH13_16	Starch & other storage carbohydrates	DOI: 10.1186/1471-2164-15-10
GH13_17	Starch & other storage carbohydrates	DOI: 10.1186/1471-2164-15-11
GH13_18	Starch & other storage carbohydrates	DOI: 10.1186/1471-2164-15-12
GH13_19	Starch & other storage carbohydrates	DOI: 10.1186/1471-2164-15-13
GH13_2	Starch & other storage carbohydrates	DOI: 10.1186/1471-2164-15-14
GH13_20	Starch & other storage carbohydrates	DOI: 10.1186/1471-2164-15-15
GH13_21	Starch & other storage carbohydrates	DOI: 10.1186/1471-2164-15-16
GH13_22	Starch & other storage carbohydrates	DOI: 10.1186/1471-2164-15-17
GH13_23	Starch & other storage carbohydrates	DOI: 10.1186/1471-2164-15-6
GH13_24	Starch & other storage carbohydrates	DOI: 10.1186/1471-2164-15-18
GH13_25	Starch & other storage carbohydrates	DOI: 10.1186/1471-2164-15-19
GH13_26	Starch & other storage carbohydrates	DOI: 10.1186/1471-2164-15-6
GH13_27	Starch & other storage carbohydrates	DOI: 10.1186/1471-2164-15-20
GH13_29	Starch & other storage carbohydrates	DOI: 10.1186/1471-2164-15-21
GH13_3	Starch & other storage carbohydrates	DOI: 10.1186/1471-2164-15-22
GH13_30	Starch & other storage carbohydrates	DOI: 10.1186/1471-2164-15-23
GH13_31	Starch & other storage carbohydrates	DOI: 10.1186/1471-2164-15-6
GH13_32	Starch & other storage carbohydrates	DOI: 10.1186/1471-2164-15-24
GH13_33	Starch & other storage carbohydrates	DOI: 10.1186/1471-2164-15-25
GH13_34	Starch & other storage carbohydrates	DOI: 10.1186/1471-2164-15-26
GH13_35	Starch & other storage carbohydrates	DOI: 10.1186/1471-2164-15-27
GH13_36	Starch & other storage carbohydrates	DOI: 10.1186/1471-2164-15-28
GH13_37	Starch & other storage carbohydrates	DOI: 10.1186/1471-2164-15-29
GH13_38	Starch & other storage carbohydrates	DOI: 10.1186/1471-2164-15-30
GH13_39	Starch & other storage carbohydrates	DOI: 10.1186/1471-2164-15-31
GH13_4	Starch & other storage carbohydrates	DOI: 10.1186/1471-2164-15-32
GH13_40	Starch & other storage carbohydrates	DOI: 10.1186/1471-2164-15-33
GH13_5	Starch & other storage carbohydrates	DOI: 10.1186/1471-2164-15-34
GH13_6	Starch & other storage carbohydrates	DOI: 10.1186/1471-2164-15-35
GH13_7	Starch & other storage carbohydrates	DOI: 10.1186/1471-2164-15-36
GH13_8	Starch & other storage carbohydrates	DOI: 10.1186/1471-2164-15-37
GH13_9	Starch & other storage carbohydrates	DOI: 10.1186/1471-2164-15-38
GH130	Cell wall	DOI: 10.1074/jbc.M115.681460
GH132	Multiple polysaccharide	DOI: 10.1038/s41598-020-61907-1
GH133	Multiple polysaccharide	DOI: 10.1126/science.aan4834
GH137	Sugars (Oligosaccharide)	DOI: 10.3390/microorganisms8121888
GH142	Multiple polysaccharide	DOI: 10.1093/femsec/fiz159
GH145	Sugars (polysaccharide)	DOI:10.1073/pnas.1701130114 ; DOI:10.1038/s41564-019-0584-5
GH146	Sugars (polysaccharide)	DOI: 10.1038/s41467-019-10068-5
GH15	Starch & other storage carbohydrates	DOI: 10.1186/1471-2164-15-6
GH16	Multiple polysaccharide	DOI: 10.1186/1471-2164-15-6
GH17	Multiple polysaccharide	DOI: 10.1186/1471-2164-15-6
GH18	Mucin & host glycans	DOI: 10.1186/1471-2164-15-6
GH2	Multiple polysaccharide	DOI: 10.1186/1471-2164-15-6
GH20	Starch & other storage carbohydrates	DOI: 10.1186/1471-2164-15-6
GH27	Sugars (monosaccharide)	DOI: 10.1186/1471-2164-15-6
GH3	Cellulose, hemicellulose & other polymers	DOI: 10.1186/1471-2164-15-6
GH31	Starch & other storage carbohydrates	DOI: 10.1186/1471-2164-15-6
GH32	Starch & other storage carbohydrates	DOI: 10.1186/1471-2164-15-6
GH33	Cellulose, hemicellulose & other polymers	DOI: 10.1074/jbc.M900439200
GH36	Cell wall	DOI: 10.1186/1471-2164-15-6
GH37	Starch & other storage carbohydrates	DOI: 10.1186/1471-2164-15-6
GH38	Cell wall	DOI: 10.1186/1471-2164-15-6
GH39	Sugars (oligosaccharide)	DOI: 10.1186/1471-2164-15-6
GH43	Xylan	DOI: 10.1186/1471-2164-15-6
GH43_1	Xylan	DOI: 10.1007/s00253-004-1850-9
GH43_15	Xylan	DOI: 10.1007/s00253-004-1850-10
GH43_18	Xylan	DOI: 10.1007/s00253-004-1850-11
GH43_27	Xylan	DOI: 10.1007/s00253-004-1850-12
GH43_30	Xylan	DOI: 10.1007/s00253-004-1850-13
GH43_33	Xylan	DOI: 10.1007/s00253-004-1850-14
GH43_34	Xylan	DOI: 10.1007/s00253-004-1850-15
GH43_4	Xylan	DOI: 10.1007/s00253-004-1850-16
GH43_8	Xylan	DOI: 10.1007/s00253-004-1850-17
GH47	Multiple polysaccharide	DOI: 10.1186/1471-2164-15-6
GH5	Cellulose, hemicellulose & other polymers	DOI: 10.1186/1471-2164-15-6
GH5_1	Cellulose, hemicellulose & other polymers	DOI: 10.1186/1471-2164-15-7
GH5_12	Cellulose, hemicellulose & other polymers	DOI: 10.1186/1471-2164-15-8
GH5_14	Cellulose, hemicellulose & other polymers	DOI: 10.1186/1471-2164-15-9
GH5_15	Cellulose, hemicellulose & other polymers	DOI: 10.1186/1471-2164-15-10
GH5_19	Cellulose, hemicellulose & other polymers	DOI: 10.1186/1471-2164-15-11
GH5_20	Cellulose, hemicellulose & other polymers	DOI: 10.1186/1471-2164-15-12
GH5_22	Cellulose, hemicellulose & other polymers	DOI: 10.1186/1471-2164-15-11
GH5_23	Cellulose, hemicellulose & other polymers	DOI: 10.1186/1471-2164-15-12
GH5_24	Cellulose, hemicellulose & other polymers	DOI: 10.1186/1471-2164-15-13
GH5_25	Cellulose, hemicellulose & other polymers	DOI: 10.1186/1471-2164-15-14
GH5_26	Cellulose, hemicellulose & other polymers	DOI: 10.1186/1471-2164-15-15
GH5_27	Cellulose, hemicellulose & other polymers	DOI: 10.1186/1471-2164-15-16
GH5_28	Cellulose, hemicellulose & other polymers	DOI: 10.1186/1471-2164-15-17
GH5_29	Cellulose, hemicellulose & other polymers	DOI: 10.1186/1471-2164-15-18
GH5_32	Cellulose, hemicellulose & other polymers	DOI: 10.1186/1471-2164-15-19
GH5_33	Cellulose, hemicellulose & other polymers	DOI: 10.1186/1471-2164-15-20
GH5_36	Cellulose, hemicellulose & other polymers	DOI: 10.1186/1471-2164-15-21
GH5_37	Cellulose, hemicellulose & other polymers	DOI: 10.1186/1471-2164-15-22
GH5_38	Cellulose, hemicellulose & other polymers	DOI: 10.1186/1471-2164-15-23
GH5_39	Cellulose, hemicellulose & other polymers	DOI: 10.1186/1471-2164-15-24
GH5_4	Cellulose, hemicellulose & other polymers	DOI: 10.1186/1471-2164-15-25
GH5_40	Cellulose, hemicellulose & other polymers	DOI: 10.1186/1471-2164-15-26
GH5_42	Cellulose, hemicellulose & other polymers	DOI: 10.1186/1471-2164-15-27
GH5_43	Cellulose, hemicellulose & other polymers	DOI: 10.1186/1471-2164-15-28
GH5_44	Cellulose, hemicellulose & other polymers	DOI: 10.1186/1471-2164-15-29
GH5_45	Cellulose, hemicellulose & other polymers	DOI: 10.1186/1471-2164-15-30
GH5_46	Cellulose, hemicellulose & other polymers	DOI: 10.1186/1471-2164-15-31
GH5_48	Cellulose, hemicellulose & other polymers	DOI: 10.1186/1471-2164-15-32
GH5_49	Cellulose, hemicellulose & other polymers	DOI: 10.1186/1471-2164-15-33
GH5_5	Cellulose, hemicellulose & other polymers	DOI: 10.1186/1471-2164-15-34
GH5_50	Cellulose, hemicellulose & other polymers	DOI: 10.1186/1471-2164-15-35
GH5_52	Cellulose, hemicellulose & other polymers	DOI: 10.1186/1471-2164-15-36
GH5_7	Cell wall	DOI: 10.1186/1471-2164-15-37
GH5_9	Cellulose, hemicellulose & other polymers	DOI: 10.1186/1471-2164-15-38
GH51	Xylan	DOI: 10.1186/1471-2164-15-6
GH57	Starch & other storage carbohydrates	DOI: 10.1093/gbe/evw151
GH63	Multiple polysaccharide	DOI: 10.1186/1471-2164-15-6
GH65	Starch & other storage carbohydrates	DOI: 10.1186/1471-2164-15-6
GH66	Cellulose, hemicellulose & other polymers	DOI: 10.1371/journal.pone.0028742
GH72	Multiple polysaccharide	DOI: 10.1186/1471-2164-15-6
GH74	Multiple polysaccharide	DOI: 10.1186/1471-2164-15-6
GH76	Cell wall	DOI: 10.1186/1471-2164-15-6
GH78	Pectin	DOI: 10.1186/1471-2164-15-6
GH81	Starch & other storage carbohydrates	DOI: 10.1186/1471-2164-15-6
GH85	Mucin & host glycans	DOI: 10.1016/j.cell.2016.10.043
GH88	Pectin	DOI: 10.1186/1471-2164-15-6
GH9	Lipopolysaccaride synthesis	DOI: 10.1104/pp.105.072652
GH92	Pectin	DOI: 10.1016/j.celrep.2019.02.090
GH93	Pectin	DOI: 10.1186/1471-2164-15-6
GH95	Multiple polysaccharide	DOI: 10.1016/j.celrep.2019.02.090
GT1	Sugars (monosaccharide)	DOI: 10.1038/ismej.2014.4
GT15	Multiple polysaccharide	DOI: 10.3390/app10010135
GT2_Chitin_synth_1	Multiple polysaccharide	DOI: 10.1016/j.celrep.2019.02.090
GT2_Chitin_synth_2	Multiple polysaccharide	DOI: 10.1016/j.celrep.2019.02.091
GT2_Glyco_tranf_2_2	Multiple polysaccharide	DOI: 10.1016/j.celrep.2019.02.092
GT2_Glyco_tranf_2_3	Multiple polysaccharide	DOI: 10.1016/j.celrep.2019.02.093
GT2_Glyco_tranf_2_4	Multiple polysaccharide	DOI: 10.1016/j.celrep.2019.02.094
GT2_Glyco_trans_2_3	Multiple polysaccharide	DOI: 10.1016/j.celrep.2019.02.095
GT2_Glycos_transf_2	Multiple polysaccharide	DOI: 10.1016/j.celrep.2019.02.096
GT20	Multiple polysaccharide	DOI: 10.1186/s12866-017-1020-8
GT21	Multiple polysaccharide	DOI: 10.3390/ijms19082379
GT22	Multiple polysaccharide	DOI: 10.1186/s12866-017-1020-8
GT24	Multiple polysaccharide	DOI: 10.1093/nar/gkt1178
GT27	Mucin & host glycans	DOI: 10.1016/j.celrep.2019.02.090
GT28	Multiple polysaccharide	DOI: 10.1016/j.celrep.2019.02.090
GT3	Starch & other storage carbohydrates	DOI: 10.1093/nar/gkt1178
GT32	Pectin	DOI: 10.1016/j.celrep.2019.02.090
GT33	Multiple polysaccharide	DOI: 10.1093/nar/gkt1178
GT34	Multiple polysaccharide	DOI: 10.1073/pnas.2007245117
GT35	Starch & other storage carbohydrates	DOI: 10.1371/journal.pone.0175488
GT39	Multiple polysaccharide	DOI: 10.1093/nar/gkt1178
GT4	Multiple polysaccharide	DOI: 10.1016/j.celrep.2019.02.090
GT41	Multiple polysaccharide	DOI: 10.1093/nar/gkt1178
GT48	Multiple polysaccharide	DOI: 10.1002/9781444391015.ch5
GT5	Starch & other storage carbohydrates	DOI: 10.3389/fpls.2015.01013
GT50	Lipopolysaccaride synthesis	DOI: 10.1093/nar/gkt1178
GT57	Cell wall	DOI: 10.1111/tpj.14417
GT58	Starch & other storage carbohydrates	DOI: 10.1093/nar/gkt1178
GT59	Starch & other storage carbohydrates	DOI: 10.3389/fbioe.2020.00226
GT62	Cell wall	DOI: 10.3390/jof4010006
GT66	Cell wall	DOI: 10.1111/tpj.14417
GT71	Cell wall	DOI: 10.3389/fmicb.2018.01581
GT76	Starch & other storage carbohydrates	DOI: 10.1186/1471-2164-15-6
GT8	Lipopolysaccaride synthesis	DOI: 10.1016/j.celrep.2019.02.090
GT81	Multiple polysaccharide	DOI: 10.1186/1471-2164-15-6
GT83	Pectin	DOI: 10.1186/1471-2164-15-6
GT91	Multiple polysaccharide	DOI: 10.1093/nar/gkt1178
PL10	Pectin	DOI: 10.1186/1471-2164-15-9
PL24	Sugars (disaccharide)	DOI: 10.3389/fmicb.2019.00504
PL4	Pectin	DOI: 10.1186/1471-2164-15-6
PL4_1	Pectin	doi: 10.3390/ijms19082379
PL4_2	Pectin	doi: 10.3390/ijms19082379
PL4_4	Pectin	doi: 10.3390/ijms19082379
PL4_5	Pectin	doi: 10.3390/ijms19082379
