# Supplementary material for: Integrative functional analysis uncovers metabolic differences between Candida species
Source: Commun Biol. 2022 Sep 26;5:1013. doi: 10.1038/s42003-022-03955-z (PMC9512779; doi:10.1038/s42003-022-03955-z)
Supplement: Supplementary file 8 — Supplementary Data 5 [file 42003_2022_3955_MOESM8_ESM.xlsx]

## Sheet: Supp.table8
Clan ID	Clan_Name	Categorisation
CL0435	Nitrogen Permease regulator of Amino acid Associated transport activity 3	Amino acid process associated
CL0635	ArgJ family	Amino acid process associated
CL0031	Protein-tyrosine phosphatase	Amino acid process associated
CL0071	Histidine phosphatase superfamily (branch 1)	Amino acid process associated
CL0085	Thiamine pyrophosphate Enzyme activity, central domain	Amino acid process associated
CL0014	Glutamine amidotransferase class-I	Amino acid process associated
CL0273	CYTH domain	Amino acid process associated
CL0139	Homoserine dehydrogenase	Amino acid process associated
CL0016	Protein kinase domain	Amino acid process associated
CL0302	Arginase family	Amino acid process associated
CL0289	Aminomethyltransferase folate-binding domain	Amino acid process associated
CL0022	Leucine Rich Repeat	Amino acid process associated
CL0399	Aspartate/ornithine carbamoyltransferase, Asp/Orn binding domain	Amino acid process associated
CL0659	Cysteine-rich secretory protein family	Amino acid process associated
CL0470	Putative threonine/serine exporter	Amino acid process associated
CL0025	His Kinase A (phospho-acceptor) domain	Amino acid process associated
CL0364	PEP-utilising Enzyme activity, mobile domain	Amino acid process associated
CL0070	C-terminal regulatory domain of Threonine dehydratase	Amino acid process associated
CL0339	Glycine radical	Amino acid process associated
CL0288	DAP_epimerase	Amino acid process associated
CL0418	GIY-YIG	Amino acid process associated
CL0224	DHQS	Amino acid process associated
CL0047	CuAO_N2_N3	Amino acid process associated
CL0380	IDO-like	Amino acid process associated
CL0311	SCP2	Amino acid process associated
CL0677	GHMP_C	Amino acid process associated
CL0570	PPP-I	Amino acid process associated
CL0058	Alpha amylase, catalytic domain	Carbohydrate process associated
CL0369	Starch binding domain	Carbohydrate process associated
CL0151	Pyruvate kinase, barrel domain	Carbohydrate process associated
CL0063	Glyceraldehyde 3-phosphate dehydrogenase, NAD binding domain	Carbohydrate process associated
CL0374	Phosphoenolpyruvate carboxykinase C-terminal P-loop domain	Carbohydrate process associated
CL0240	Phosphofructokinase	Carbohydrate process associated
CL0254	Transketolase, thiamine diphosphate binding domain	Carbohydrate process associated
CL0036	Triosephosphate isomerase	Carbohydrate process associated
CL0256	Enolase, C-terminal TIM barrel domain	Carbohydrate process associated
CL0483	Biotin carboxylase, N-terminal domain	Carbohydrate process associated
CL0106	6-phosphogluconate dehydrogenase, C-terminal domain	Carbohydrate process associated
CL0270	Isocitrate/isopropylmalate dehydrogenase	Carbohydrate process associated
CL0086	Proline dehydrogenase	Carbohydrate process associated
CL0171	Fructose-1-6-bisphosphatase, N-terminal domain	Carbohydrate process associated
CL0335	Succinate dehydrogenase/Fumarate reductase transmembrane subunit	Carbohydrate process associated
CL0265	Galactose-1-phosphate uridyl transferase, N-terminal domain	Carbohydrate process associated
CL0525	PAP2 superfamily	Carbohydrate process associated
CL0037	C-type lysozyme/alpha-lactalbumin family	Carbohydrate process associated
CL0341	lactate/malate dehydrogenase, alpha/beta C-terminal domain	Carbohydrate process associated
CL0105	phosphoenolpyruvate-dependent sugar phosphotransferase system, EIIA 1	Carbohydrate process associated
CL0576	Carbohydrate/starch-binding module (family 21)	Carbohydrate process associated
CL0603	Malic Enzyme activity, N-terminal domain	Carbohydrate process associated
CL0143	B_Fructosidase	Carbohydrate process associated
CL0056	C_Lectin	Carbohydrate process associated
CL0155	CBM_14_19	Carbohydrate process associated
CL0290	EPT_RTPC	Carbohydrate process associated
CL0108	Hsp70 protein	Cellular Process and Machinery
CL0023	ATPase family associated with various cellular activities (AAA)	Cellular Process and Machinery
CL0662	TAFII55 protein conserved region	Cellular Process and Machinery
CL0135	Arrestin (or S-antigen), N-terminal domain	Cellular Process and Machinery
CL0330	DENN (AEX-3) domain	Cellular Process and Machinery
CL0093	Caspase domain	Cellular Process and Machinery
CL0131	SURF4 family	Cellular Process and Machinery
CL0552	HECT-domain (ubiquitin-transferase)	Cellular Process and Machinery
CL0318	Cytochrome c	Cellular Process and Machinery
CL0118	pfkB family carbohydrate kinase	Cellular Process and Machinery
CL0378	AMP-binding Enzyme activity	Cellular Process and Machinery
CL0363	Hint module	Cellular Process and Machinery
CL0188	Calponin homology (CH) domain	Cellular Process and Machinery
CL0009	VHS domain	Cellular Process and Machinery
CL0060	Proliferating cell nuclear antigen, N-terminal domain	Cellular Process and Machinery
CL0391	Tubulin binding cofactor C	Cellular Process and Machinery
CL0208	Ubiquitin-conjugating Enzyme activity	Cellular Process and Machinery
CL0042	Flavodoxin	Cellular Process and Machinery
CL0366	JAB1/Mov34/MPN/PAD-1 ubiquitin protease	Cellular Process and Machinery
CL0566	Tubulin/FtsZ family, GTPase domain	Cellular Process and Machinery
CL0402	Cell division protein 48 (CDC48), domain 2	Cellular Process and Machinery
CL0080	Translationally controlled tumour protein	Cellular Process and Machinery
CL0651	HORMA domain	Cellular Process and Machinery
CL0596	VPS28 protein	Cellular Process and Machinery
CL0255	ATP synthase delta (OSCP) subunit	Cellular Process and Machinery
CL0227	Mandelate racemase / muconate lactonizing Enzyme activity, N-terminal domain	Cellular Process and Machinery
CL0049	Chromo (CHRromatin Organisation MOdifier) domain	Cellular Process and Machinery
CL0573	Kinase associated domain 1	Cellular Process and Machinery
CL0448	Adaptor complexes medium subunit family	Cellular Process and Machinery
CL0545	Alpha adaptin AP2, C-terminal domain	Cellular Process and Machinery
CL0212	Clathrin adaptor complex small chain	Cellular Process and Machinery
CL0521	emp24/gp25L/p24 family/GOLD	Cellular Process and Machinery
CL0269	Ham1 family	Cellular Process and Machinery
CL0235	Snf7	Cellular Process and Machinery
CL0442	Tubulin C-terminal domain	Cellular Process and Machinery
CL0431	Profilin	Cellular Process and Machinery
CL0526	US22 like	Cellular Process and Machinery
CL0141	ER lumen protein retaining receptor	Cellular Process and Machinery
CL0344	4Fe-4S binding domain	Cellular Process and Machinery
CL0661	ZU5 domain	Cellular Process and Machinery
CL0092	Cofilin/tropomyosin-type actin-binding protein	Cellular Process and Machinery
CL0010	SH3 domain	Cellular Process and Machinery
CL0632	FERM central domain	Cellular Process and Machinery
CL0271	F-box domain	Cellular Process and Machinery
CL0542	RasGEF N-terminal motif	Cellular Process and Machinery
CL0298	Seryl-tRNA synthetase N-terminal domain	Cellular Process and Machinery
CL0351	Cytochrome oxidase c subunit VIb	Cellular Process and Machinery
CL0198	Helix-hairpin-helix motif	Cellular Process and Machinery
CL0257	Acetyltransferase (GNAT) family	Cellular Process and Machinery
CL0531	AMP-binding Enzyme activity C-terminal domain	Cellular Process and Machinery
CL0190	ArsA_HSP20	Cellular Process and Machinery
CL0452	Tropomyosin-lke	Cellular Process and Machinery
CL0647	FG-rpt	Cellular Process and Machinery
CL0580	YqgF	Cellular Process and Machinery
CL0225	FtsL-like	Cellular Process and Machinery
CL0006	protein kinase C1 domain	Cellular Process and Machinery
CL0556	PapD-like	Cellular Process and Machinery
CL0319	SHS2	Cellular Process and Machinery
CL0112	YIF1	Cellular Process and Machinery
CL0589	KIX_like	Cellular Process and Machinery
CL0665	BET	Cellular Process and Machinery
CL0015	Sugar (and other) transporter	Cell wall Associated
CL0184	EamA-like transporter family	Cell wall Associated
CL0062	Sodium:neurotransmitter symporter family	Cell wall Associated
CL0484	Reticulon	Cell wall Associated
CL0182	Sodium:sulfate symporter transmembrane region	Cell wall Associated
CL0275	ATP synthase alpha/beta family, beta-barrel domain	Cell wall Associated
CL0111	1,3-beta-glucan synthase component	Cell wall Associated
CL0145	Fes/CIP4, and EFC/F-BAR homology domain	Cell wall Associated
CL0226	Cation-independent mannose-6-phosphate receptor repeat	Cell wall Associated
CL0585	Nucleoporin subcomplex protein binding to Pom34	Cell wall Associated
CL0222	MatE	Cell wall Associated
CL0030	Ligand-gated ion channel	Cell wall Associated
CL0193	Gram-negative porin	Cell wall Associated
CL0088	Alkaline phosphatase	Cell wall Associated
CL0192	7 transmembrane receptor (rhodopsin family)	Cell wall Associated
CL0375	Connexin	Cell wall Associated
CL0154	C2 domain	Cell wall Associated
CL0409	GTPase-activator protein for Ras-like GTPase	Cell wall Associated
CL0376	Integral membrane protein EMC3/TMCO1-like	Cell wall Associated
CL0202	Laminin B (Domain IV)	Cell wall Associated
CL0466	PDZ domain	Cell wall Associated
CL0207	Rhomboid family	Cell wall Associated
CL0396	Membrane-associating domain	Cell wall Associated
CL0158	Glycosyl hydrolases family 38 N-terminal domain	Cell wall Associated
CL0004	Laminin G domain	Cell wall Associated
CL0326	Reo_sigma	Cell wall Associated
CL0360	MTH1187-YkoF	Cell wall Associated
CL0187	LysM	Cell wall Associated
CL0268	Pec_lyase-like	Cell wall Associated
CL0130	Peptidase_AD	Cell wall Associated
CL0368	PhosC-NucP1	Cell wall Associated
CL0590	OML_zippers	Cell wall Associated
CL0246	DeoR C terminal sensor domain	Cellular Process and Machinery
CL0123	Homeodomain	Cellular Process and Machinery
CL0172	Thioredoxin	Cellular Process and Machinery
CL0591	Transketolase, C-terminal domain	Cellular Process and Machinery
CL0066	Fibroblast growth factor	Cellular Process and Machinery
CL0304	Response regulator receiver domain	Cellular Process and Machinery
CL0530	Endonuclease/Exonuclease/phosphatase family	Cellular Process and Machinery
CL0277	FAD linked oxidases, C-terminal domain	Cellular Process and Machinery
CL0384	Phosphatidylinositol-specific phospholipase C, Y domain	Cellular Process and Machinery
CL0076	FAD binding domain	Cellular Process and Machinery
CL0220	EF hand	Cellular Process and Machinery
CL0266	PH domain	Cellular Process and Machinery
CL0210	V4R domain	Cellular Process and Machinery
CL0026	Cytochrome C oxidase subunit II, periplasmic domain	Cellular Process and Machinery
CL0328	Cytochrome b/b6/petB	Cellular Process and Machinery
CL0392	DnaJ domain	Cellular Process and Machinery
CL0465	Ankyrin repeat	Cellular Process and Machinery
CL0617	Peroxidase	Cellular Process and Machinery
CL0455	TIM21	Cellular Process and Machinery
CL0532	ML domain	Cellular Process and Machinery
CL0261	NUDIX domain	Cellular Process and Machinery
CL0622	Acylphosphatase	Cellular Process and Machinery
CL0091	Oxidoreductase NAD-binding domain	Cellular Process and Machinery
CL0077	FAD binding domain in molybdopterin dehydrogenase	Cellular Process and Machinery
CL0680	WW domain	Cellular Process and Machinery
CL0200	Prefoldin subunit	Cellular Process and Machinery
CL0433	SPFH domain / Band 7 family	Cellular Process and Machinery
CL0314	Phosphopantetheine attachment site	Cellular Process and Machinery
CL0296	Chaperonin 10 Kd subunit	Cellular Process and Machinery
CL0357	FHA domain	Cellular Process and Machinery
CL0464	XPG I-region	Cellular Process and Machinery
CL0003	SAM domain (Sterile alpha motif)	Cellular Process and Machinery
CL0683	MICOS complex subunit MIC13, QIL1	Cellular Process and Machinery
CL0533	Phosphoribosyl transferase domain	Cellular Process and Machinery
CL0356	Creatinase/Prolidase N-terminal domain	Cellular Process and Machinery
CL0437	Elongation factor G C-terminus	Cellular Process and Machinery
CL0497	Glutathione S-transferase, C-terminal domain	Cellular Process and Machinery
CL0278	ChaC-like protein	Cellular Process and Machinery
CL0183	PAS domain clan	Cellular Process and Machinery
CL0301	PA14 domain	Cellular Process and Machinery
CL0551	BCLiA	Cellular Process and Machinery
CL0090	Globin	Cellular Process and Machinery
CL0541	SH2-like	Cellular Process and Machinery
CL0429	UcrQ-like	Cellular Process and Machinery
CL0639	Rof	Cellular Process and Machinery
CL0161	GAF	Cellular Process and Machinery
CL0247	2H	Cellular Process and Machinery
CL0453	Apoptosis-Inhib	Cellular Process and Machinery
CL0223	MACRO	Cellular Process and Machinery
CL0516	ISP-domain	Cellular Process and Machinery
CL0032	Dim_A_B_barrel	Cellular Process and Machinery
CL0389	TRAF	Cellular Process and Machinery
CL0199	DPBB	Cellular Process and Machinery
CL0681	HAMP	Cellular Process and Machinery
CL0342	TolB_N	Cellular Process and Machinery
CL0546	Hexosaminidase	Cellular Process and Machinery
CL0619	Mog1p_PsbP	Cellular Process and Machinery
CL0491	LYR-like	Cellular Process and Machinery
CL0121	cystatin	Cellular Process and Machinery
CL0425	ComplexI-N	Cellular Process and Machinery
CL0423	AhpD-like	Cellular Process and Machinery
CL0018	bZIP	Cellular Process and Machinery
CL0181	ABC-2 type transporter	Drug resistance & Pathogencity
CL0381	Metallo-beta-lactamase superfamily	Drug resistance & Pathogencity
CL0241	ABC transporter transmembrane region	Drug resistance & Pathogencity
CL0142	ABC 3 transport family	Drug resistance & Pathogencity
CL0322	AcrB/AcrD/AcrF family	Drug resistance & Pathogencity
CL0307	Fusaric acid resistance protein family	Drug resistance & Pathogencity
CL0050	MaoC like domain	Drug resistance & Pathogencity
CL0414	TerB	Drug resistance & Pathogencity
CL0325	D-isomer specific 2-hydroxyacid dehydrogenase, catalytic domain	Carbohydrate process associated
CL0294	Exocyst complex component Sec10	Environmental Processing
CL0295	Exo70 exocyst complex subunit	Environmental Processing
CL0398	Zn-dependent metallo-hydrolase RNA specificity domain	Environmental Processing
CL0147	Sec20	Environmental Processing
CL0104	Glyoxalase/Bleomycin resistance protein/Dioxygenase superfamily	Environmental Processing
CL0045	Rubredoxin	Environmental Processing
CL0445	Syntaxin	Environmental Processing
CL0232	NifU-like domain	Environmental Processing
CL0035	Zinc carboxypeptidase	Environmental Processing
CL0511	Zinc knuckle	Environmental Processing
CL0160	Uroporphyrinogen decarboxylase (URO-D)	Environmental Processing
CL0044	Ferritin-like domain	Environmental Processing
CL0167	Zinc finger, C4 type (two domains)	Environmental Processing
CL0094	Insulinase (Peptidase family M16)	Environmental Processing
CL0229	Zinc finger, C3HC4 type (RING finger)	Environmental Processing
CL0361	Zinc finger, C2H2 type	Environmental Processing
CL0230	Heme oxygenase	Environmental Processing
CL0537	Zinc finger C-x8-C-x5-C-x3-H type (and similar)	Environmental Processing
CL0109	Cytidine and deoxycytidylate deaminase zinc-binding region	Environmental Processing
CL0486	2Fe-2S iron-sulfur cluster binding domain	Environmental Processing
CL0177	Transferrin	Environmental Processing
CL0233	NifU-like N terminal domain	Environmental Processing
CL0390	PHD-finger	Environmental Processing
CL0033	BTB/POZ domain	Environmental Processing
CL0430	CopD_like	Environmental Processing
CL0231	MazG	Environmental Processing
CL0502	STAS	Environmental Processing
CL0436	FliG	Environmental Processing
CL0083	Omega_toxin	Environmental Processing
CL0406	YjbJ-CsbD-like	Environmental Processing
CL0520	Keratin_assoc	Environmental Processing
CL0673	GYF	Environmental Processing
CL0103	Copper amine oxidase, Enzyme activity domain	Enzyme activity
CL0039	tRNA synthetases class I (I, L, M and V)	Enzyme activity
CL0434	Neuraminidase	Enzyme activity
CL0040	tRNA synthetases class II (D, K and N)	Enzyme activity
CL0475	Cyclophilin type peptidyl-prolyl cis-trans isomerase/CLD	Enzyme activity
CL0137	haloacid dehalogenase-like hydrolase	Enzyme activity
CL0487	FKBP-type peptidyl-prolyl cis-trans isomerase	Enzyme activity
CL0129	Eukaryotic aspartyl protease	Enzyme activity
CL0072	Oxidoreductase molybdopterin binding domain	Enzyme activity
CL0126	Matrixin	Enzyme activity
CL0061	Aminotransferase class I and II	Enzyme activity
CL0059	Prenyltransferase and squalene oxidase repeat	Enzyme activity
CL0127	Enoyl-CoA hydratase/isomerase	Enzyme activity
CL0052	Proteasome subunit	Enzyme activity
CL0028	Carboxylesterase family	Enzyme activity
CL0125	Papain family cysteine protease	Enzyme activity
CL0034	Urease alpha-subunit, N-terminal domain	Enzyme activity
CL0064	Sodium/hydrogen exchanger family	Enzyme activity
CL0560	Chalcone-like	Enzyme activity
CL0536	Hexapep	Enzyme activity
CL0650	AOC_barrel	Enzyme activity
CL0110	Nucleotidyl transferase	Genetic Information Processing
CL0067	Ribosomal protein S2	Genetic Information Processing
CL0020	Armadillo/beta-catenin-like repeat	Genetic Information Processing
CL0575	Ribosomal protein L3	Genetic Information Processing
CL0029	Cyclic Genetic Information Processing-binding domain	Genetic Information Processing
CL0194	DNA polymerase family B	Genetic Information Processing
CL0410	RNA polymerase Rpb2, domain 6	Genetic Information Processing
CL0179	Phosphoribosylglycinamide synthetase, ATP-grasp (A) domain	Genetic Information Processing
CL0458	Anticodon binding domain	Genetic Information Processing
CL0507	Fungal specific transcription factor domain	Genetic Information Processing
CL0219	RNase H	Genetic Information Processing
CL0221	RNA recognition motif. (a.k.a. RRM, RBD, or RNP domain)	Genetic Information Processing
CL0242	lef-2	Genetic Information Processing
CL0588	Ribosomal proteins 50S-L15, 50S-L18e, 60S-L27A	Genetic Information Processing
CL0267	Ribosomal protein S11	Genetic Information Processing
CL0197	eIF-6 family	Genetic Information Processing
CL0652	Ribosomal protein L5	Genetic Information Processing
CL0644	Glypican	Genetic Information Processing
CL0098	SpoU rRNA Methylase family	Genetic Information Processing
CL0007	KH domain	Genetic Information Processing
CL0329	DNA gyrase B	Genetic Information Processing
CL0395	Tub family	Genetic Information Processing
CL0021	Ribosomal protein S12/S23	Genetic Information Processing
CL0263	DNA/RNA non-specific endonuclease	Genetic Information Processing
CL0078	ATP dependent DNA ligase domain	Genetic Information Processing
CL0274	FAR1 DNA-binding domain	Genetic Information Processing
CL0196	Double-stranded RNA binding motif	Genetic Information Processing
CL0625	Eukaryotic initiation factor 4E	Genetic Information Processing
CL0303	Ribosomal protein S13/S18	Genetic Information Processing
CL0101	Ribosomal protein L7Ae/L30e/S12e/Gadd45 family	Genetic Information Processing
CL0260	Poly A polymerase head domain	Genetic Information Processing
CL0258	DALR anticodon binding domain	Genetic Information Processing
CL0114	HMG (high mobility group) box	Genetic Information Processing
CL0584	FF domain	Genetic Information Processing
CL0426	HRDC domain	Genetic Information Processing
CL0509	RNA polymerase Rpb3/Rpb11 dimerisation domain	Genetic Information Processing
CL0539	Ribonuclease III domain	Genetic Information Processing
CL0012	Core histone H2A/H2B/H3/H4	Genetic Information Processing
CL0649	RNA pseudouridylate synthase	Genetic Information Processing
CL0407	Transcription factor TFIID (or TATA-binding protein, TBP)	Genetic Information Processing
CL0084	Poly(ADP-ribose) polymerase catalytic domain	Genetic Information Processing
CL0237	3'5'-cyclic Genetic Information Processing phosphodiesterase	Genetic Information Processing
CL0608	Pyridine Genetic Information Processing-disulphide oxidoreductase, dimerisation domain	Genetic Information Processing
CL0349	DNA recombination-mediator protein A	Genetic Information Processing
CL0534	Endoribonuclease L-PSP	Genetic Information Processing
CL0175	Ribosomal protein L24e	Genetic Information Processing
CL0600	Ribosomal protein S15	Genetic Information Processing
CL0276	Adenylate and Guanylate cyclase catalytic domain	Genetic Information Processing
CL0604	Replication factor C C-terminal domain	Genetic Information Processing
CL0065	Cyclin, N-terminal domain	Genetic Information Processing
CL0107	KOW motif	Genetic Information Processing
CL0178	PUA domain	Genetic Information Processing
CL0408	Phosphorylase superfamily	Genetic Information Processing
CL0163	Calcineurin-like phosphoesterase	Genetic Information Processing
CL0671	UvrB/uvrC motif	Genetic Information Processing
CL0305	Peptidyl-tRNA hydrolase PTH2	Genetic Information Processing
CL0616	Ku70/Ku80 beta-barrel domain	Genetic Information Processing
CL0441	Alba	Genetic Information Processing
CL0279	GatB domain	Genetic Information Processing
CL0214	UBA/TS-N domain	Genetic Information Processing
CL0513	LCCL domain	Genetic Information Processing
CL0383	B3/4 domain	Genetic Information Processing
CL0609	Transcriptional Coactivator p15 (PC4)	Genetic Information Processing
CL0413	Toprim domain	Genetic Information Processing
CL0449	G-patch domain	Genetic Information Processing
CL0527	LSM domain	Genetic Information Processing
CL0027	RNA dependent RNA polymerase	Genetic Information Processing
CL0068	RIIa	Genetic Information Processing
CL0073	P53-like	Genetic Information Processing
CL0492	S4	Genetic Information Processing
CL0439	NusG-like	Genetic Information Processing
CL0623	SRP9_14	Genetic Information Processing
CL0469	clan l-integrase_N	Genetic Information Processing
CL0243	AEP	Genetic Information Processing
CL0306	HeH	Genetic Information Processing
CL0248	ParB-like	Genetic Information Processing
CL0299	Peptidase_SF	Genetic Information Processing
CL0157	Kleisin	Genetic Information Processing
CL0462	TPA-repeat	Genetic Information Processing
CL0417	BIR-like	Genetic Information Processing
CL0505	Pentapeptide	Genetic Information Processing
CL0283	LigB	Genetic Information Processing
CL0638	PAZ	Genetic Information Processing
CL0346	Ribo_L29	Genetic Information Processing
CL0206	TRB	Genetic Information Processing
CL0382	DNA-mend	Genetic Information Processing
CL0476	tRNA-IECD_N	Genetic Information Processing
CL0523	GAG-polyprotein	Genetic Information Processing
CL0456	Dyggve-Melchior-Clausen syndrome protein	Human disease
CL0099	Aldehyde dehydrogenase family	Human disease
CL0128	von Willebrand factor type A domain	Human disease
CL0280	XPG N-terminal domain	Human disease
CL0377	Fumarylacetoacetate (FAA) hydrolase family	Human disease
CL0459	BRCA1 C Terminus (BRCT) domain	Human disease
CL0113	UDP-glucoronosyl and UDP-glucosyl transferase	Lipid process associated
CL0115	Ergosterol biosynthesis ERG4/ERG24 family	Lipid process associated
CL0613	Polyprenyl synthetase	Lipid process associated
CL0051	Ring hydroxylating beta subunit	Lipid process associated
CL0186	Low-density lipoprotein receptor repeat class B	Lipid process associated
CL0149	2-oxoacid dehydrogenases acyltransferase (catalytic domain)	Lipid process associated
CL0046	Thiolase, N-terminal domain	Lipid process associated
CL0245	Uncharacterised protein, DegV family COG1307	Lipid process associated
CL0234	Cytidylyltransferase family	Lipid process associated
CL0116	Lipocalin / cytosolic fatty-acid binding protein family	Lipid process associated
CL0228	Acyltransferase	Lipid process associated
CL0544	Acyl-CoA dehydrogenase, N-terminal domain	Lipid process associated
CL0517	MBOAT, membrane-bound O-acyltransferase family	Lipid process associated
CL0512	CRAL/TRIO domain	Lipid process associated
CL0648	LBP / BPI / CETP family, N-terminal domain	Lipid process associated
CL0506	CoA-ligase	Lipid process associated
CL0264	GDSL-like Lipase/Acylhydrolase	Lipid process associated
CL0087	Acyl-CoA dehydrogenase, C-terminal domain	Lipid process associated
CL0387	DHFred	Lipid process associated
CL0479	PLD	Lipid process associated
CL0287	Transthyretin	Lipid process associated
CL0321	PLAT	Lipid process associated
CL0670	4PPT	Lipid process associated
CL0124	Trypsin	Drug resistance & Pathogencity
CL0159	Cadherin domain	Drug resistance & Pathogencity
CL0238	Protein phosphatase 2C	Drug resistance & Pathogencity
CL0209	Pathogenesis-related protein Bet v I family	Drug resistance & Pathogencity
CL0416	Calcium-dependent channel, 7TM region, putative phosphate	Drug resistance & Pathogencity
CL0343	MHC	Drug resistance & Pathogencity
CL0013	Beta-lactamase	Drug resistance & Pathogencity
CL0568	Man_lectin	Drug resistance & Pathogencity
CL0097	TypeIII_Chap	Drug resistance & Pathogencity
CL0561	LisH	Drug resistance & Pathogencity
CL0286	Glutamine synthetase, catalytic domain	Protein process associated
CL0043	Nitrogenase component 1 type Oxidoreductase	Protein process associated
CL0334	Uricase	Protein process associated
CL0089	Nitrogen regulatory protein P-II	Protein process associated
CL0272	RGS	Protein process associated
CL0504	Phage_barrel	Protein process associated
CL0262	Trigger_C	Protein process associated
CL0529	FMN-dep-NRtase	Protein process associated
CL0324	Homing_endonuc	Protein process associated
CL0323	Acyl transferase domain	Secondary metabolites
CL0336	Pyridoxamine 5'-phosphate oxidase	Secondary metabolites
CL0292	Uncharacterized protein family UPF0016	Unknown
CL0412	Protein of unknown function (DUF998)	Unknown
CL0500	Protein of unknown function (DUF456)	Unknown
CL0599	Domain of unknown function (DUF1925)	Unknown
CL0337	RF-1 domain	Unknown
CL0332	AcetylDC-like	Unknown
CL0660	SHOCT	Unknown
CL0597	Post-HMGL	Unknown
CL0447	Hypoth_1	Unknown
CL0236	Influenza RNA-dependent RNA polymerase subunit PA	Viral activity
CL0300	TAT	Viral activity
CL0372	Hy-ly_N	Viral activity
CL0153	dUTPase	Viral activity
