# Supplementary material for: Integrative functional analysis uncovers metabolic differences between Candida species
Source: Commun Biol. 2022 Sep 26;5:1013. doi: 10.1038/s42003-022-03955-z (PMC9512779; doi:10.1038/s42003-022-03955-z)
Supplement: Supplementary file 9 — Supplementary Data 6 [file 42003_2022_3955_MOESM9_ESM.xlsx]

## Sheet: Supplementary_Data6
pathway	Pvalue	wilcoxon_FDR
Biosynthesis of various secondary metabolites	1.57e-05	0.000529452
Fructose and mannose metabolism	1.94e-05	0.000529452
Glutathione metabolism	2.69e-05	0.000529452
Folate biosynthesis	4.56e-05	0.000672647
Glycine, serine and threonine metabolism	6.06e-05	0.000715484
Aflatoxin biosynthesis	0.000102442	0.000863441
Lysine biosynthesis	0.000102442	0.000863441
Arginine and proline metabolism	0.000200607	0.00147947
Cysteine and methionine metabolism	0.000420606	0.00275731
Biosynthesis of secondary metabolites	0.000740461	0.00436872
Drug metabolism - other enzymes	0.000947164	0.00508024
Flavone and flavonol biosynthesis	0.00111549	0.00548447
Fatty acid biosynthesis	0.00875749	0.0344461
Histidine metabolism	0.00875749	0.0344461
Indole alkaloid biosynthesis	0.00875749	0.0344461
Biosynthesis of amino acids	0.0206431	0.0761213
Ascorbate and aldarate metabolism	0.0296961	0.0973372
Caffeine metabolism	0.0296961	0.0973372
Glycerophospholipid metabolism	0.0480338	0.149158
Lysine degradation	0.0506942	0.149548
Chloroalkane and chloroalkene degradation	0.061433	0.168719
Ether lipid metabolism	0.0703378	0.168719
Indole diterpene alkaloid biosynthesis	0.0703378	0.168719
Arachidonic acid metabolism	0.0800702	0.168719
Biosynthesis of unsaturated fatty acids	0.0800702	0.168719
C5-Branched dibasic acid metabolism	0.0800702	0.168719
D-Arginine and D-ornithine metabolism	0.0800702	0.168719
Drug metabolism - cytochrome P450	0.0800702	0.168719
Aminobenzoate degradation	0.108423	0.209718
Galactose metabolism	0.118116	0.209718
Carotenoid biosynthesis	0.120855	0.209718
Fatty acid degradation	0.120855	0.209718
Fatty acid elongation	0.120855	0.209718
Geraniol degradation	0.120855	0.209718
Glyoxylate and dicarboxylate metabolism	0.147169	0.248085
Fatty acid metabolism	0.161146	0.264101
Butanoate metabolism	0.252554	0.402722
Glycosaminoglycan degradation	0.289294	0.417585
Alanine, aspartate and glutamate metabolism	0.303217	0.417585
Arginine biosynthesis	0.303217	0.417585
Atrazine degradation	0.303217	0.417585
Betalain biosynthesis	0.303217	0.417585
Caprolactam degradation	0.304342	0.417585
Amino sugar and nucleotide sugar metabolism	0.322119	0.431932
Biotin metabolism	0.353196	0.459857
Metabolic pathways	0.358533	0.459857
Benzoate degradation	0.404473	0.507743
Glycerolipid metabolism	0.463054	0.557555
Glycolysis / Gluconeogenesis	0.463054	0.557555
beta-Alanine metabolism	0.510115	0.593295
Glycosylphosphatidylinositol (GPI)-anchor biosynthesis	0.512848	0.593295
Cyanoamino acid metabolism	0.601813	0.670197
Fluorobenzoate degradation	0.619345	0.670197
Glycosphingolipid biosynthesis - ganglio series	0.619345	0.670197
2-Oxocarboxylic acid metabolism	0.62476	0.670197
Inositol phosphate metabolism	0.665021	0.700647
Carbon metabolism	0.759144	0.785781
Chlorocyclohexane and chlorobenzene degradation	0.796027	0.809752
Glycosphingolipid biosynthesis	0.877804	0.877804
