# Supplementary material for: Integrative functional analysis uncovers metabolic differences between Candida species
Source: Commun Biol. 2022 Sep 26;5:1013. doi: 10.1038/s42003-022-03955-z (PMC9512779; doi:10.1038/s42003-022-03955-z)
Supplement: Supplementary file 10 — Supplementary Data 7 [file 42003_2022_3955_MOESM10_ESM.xlsx]

## Sheet: Supplementary_Data7
metabolite	type	variable	value
Histidine	AGAu	C.albicans1	0.713745
Proline	AGAu	C.albicans1	0.702704
Threonine	AGAu	C.albicans1	0.466033
Spermidine	AGAu	C.albicans1	0.281816
Spermine	AGAu	C.albicans1	0.92435
Lysophosphatidyl-choline a C24:0	AGAu	C.albicans1	0.513089
Phosphatidyl-choline aa C32:2	AGAu	C.albicans1	0
Triacylglyceride (16:0_28:2)	AGAu	C.albicans1	0
Triacylglyceride (16:1_36:3)	AGAu	C.albicans1	0
Choline	AGAu	C.albicans1	0.311142
Histidine	AGAu	C.albicans2	0.755053
Proline	AGAu	C.albicans2	0.810814
Threonine	AGAu	C.albicans2	0.433403
Spermidine	AGAu	C.albicans2	0.206245
Spermine	AGAu	C.albicans2	0.676911
Lysophosphatidyl-choline a C24:0	AGAu	C.albicans2	0.556283
Phosphatidyl-choline aa C32:2	AGAu	C.albicans2	0
Triacylglyceride (16:0_28:2)	AGAu	C.albicans2	0.828858
Triacylglyceride (16:1_36:3)	AGAu	C.albicans2	0
Choline	AGAu	C.albicans2	0.292228
Histidine	AGAu	C.albicans3	0.65177
Proline	AGAu	C.albicans3	0.891889
Threonine	AGAu	C.albicans3	0.457134
Spermidine	AGAu	C.albicans3	0.211493
Spermine	AGAu	C.albicans3	0.728132
Lysophosphatidyl-choline a C24:0	AGAu	C.albicans3	1
Phosphatidyl-choline aa C32:2	AGAu	C.albicans3	0
Triacylglyceride (16:0_28:2)	AGAu	C.albicans3	0.738813
Triacylglyceride (16:1_36:3)	AGAu	C.albicans3	0
Choline	AGAu	C.albicans3	0.371084
Histidine	non_AGAu	C.dubliniensis1	0
Proline	non_AGAu	C.dubliniensis1	0.324703
Threonine	non_AGAu	C.dubliniensis1	0.180243
Spermidine	non_AGAu	C.dubliniensis1	0
Spermine	non_AGAu	C.dubliniensis1	0
Lysophosphatidyl-choline a C24:0	non_AGAu	C.dubliniensis1	0
Phosphatidyl-choline aa C32:2	non_AGAu	C.dubliniensis1	0
Triacylglyceride (16:0_28:2)	non_AGAu	C.dubliniensis1	0
Triacylglyceride (16:1_36:3)	non_AGAu	C.dubliniensis1	0
Choline	non_AGAu	C.dubliniensis1	0
Histidine	non_AGAu	C.dubliniensis2	0.422659
Proline	non_AGAu	C.dubliniensis2	0.56966
Threonine	non_AGAu	C.dubliniensis2	0.321635
Spermidine	non_AGAu	C.dubliniensis2	0
Spermine	non_AGAu	C.dubliniensis2	0.264775
Lysophosphatidyl-choline a C24:0	non_AGAu	C.dubliniensis2	0
Phosphatidyl-choline aa C32:2	non_AGAu	C.dubliniensis2	0
Triacylglyceride (16:0_28:2)	non_AGAu	C.dubliniensis2	0
Triacylglyceride (16:1_36:3)	non_AGAu	C.dubliniensis2	0
Choline	non_AGAu	C.dubliniensis2	0.0544662
Histidine	non_AGAu	C.dubliniensis3	0.544086
Proline	non_AGAu	C.dubliniensis3	0.716643
Threonine	non_AGAu	C.dubliniensis3	0.375619
Spermidine	non_AGAu	C.dubliniensis3	0
Spermine	non_AGAu	C.dubliniensis3	0.552403
Lysophosphatidyl-choline a C24:0	non_AGAu	C.dubliniensis3	0
Phosphatidyl-choline aa C32:2	non_AGAu	C.dubliniensis3	0
Triacylglyceride (16:0_28:2)	non_AGAu	C.dubliniensis3	0
Triacylglyceride (16:1_36:3)	non_AGAu	C.dubliniensis3	0
Choline	non_AGAu	C.dubliniensis3	0.0780843
Histidine	non_AGAu	C.tropicalis1	0.306466
Proline	non_AGAu	C.tropicalis1	0.554055
Threonine	non_AGAu	C.tropicalis1	0.329574
Spermidine	non_AGAu	C.tropicalis1	0.0826555
Spermine	non_AGAu	C.tropicalis1	0.51379
Lysophosphatidyl-choline a C24:0	non_AGAu	C.tropicalis1	0
Phosphatidyl-choline aa C32:2	non_AGAu	C.tropicalis1	0
Triacylglyceride (16:0_28:2)	non_AGAu	C.tropicalis1	0
Triacylglyceride (16:1_36:3)	non_AGAu	C.tropicalis1	0
Choline	non_AGAu	C.tropicalis1	0.0862012
Histidine	non_AGAu	C.tropicalis2	0.400918
Proline	non_AGAu	C.tropicalis2	0.581085
Threonine	non_AGAu	C.tropicalis2	0.353306
Spermidine	non_AGAu	C.tropicalis2	0.208344
Spermine	non_AGAu	C.tropicalis2	0.605201
Lysophosphatidyl-choline a C24:0	non_AGAu	C.tropicalis2	0
Phosphatidyl-choline aa C32:2	non_AGAu	C.tropicalis2	0
Triacylglyceride (16:0_28:2)	non_AGAu	C.tropicalis2	0
Triacylglyceride (16:1_36:3)	non_AGAu	C.tropicalis2	0
Choline	non_AGAu	C.tropicalis2	0.0987719
Histidine	non_AGAu	C.tropicalis3	0.5957
Proline	non_AGAu	C.tropicalis3	0.864867
Threonine	non_AGAu	C.tropicalis3	0.430434
Spermidine	non_AGAu	C.tropicalis3	0.098137
Spermine	non_AGAu	C.tropicalis3	1
Lysophosphatidyl-choline a C24:0	non_AGAu	C.tropicalis3	0
Phosphatidyl-choline aa C32:2	non_AGAu	C.tropicalis3	0
Triacylglyceride (16:0_28:2)	non_AGAu	C.tropicalis3	0
Triacylglyceride (16:1_36:3)	non_AGAu	C.tropicalis3	0
Choline	non_AGAu	C.tropicalis3	0.0769661
Histidine	non_AGAu	C.kruzei1	0.548461
Proline	non_AGAu	C.kruzei1	0.824322
Threonine	non_AGAu	C.kruzei1	1
Spermidine	non_AGAu	C.kruzei1	0.524797
Spermine	non_AGAu	C.kruzei1	0.241923
Lysophosphatidyl-choline a C24:0	non_AGAu	C.kruzei1	0
Phosphatidyl-choline aa C32:2	non_AGAu	C.kruzei1	0
Triacylglyceride (16:0_28:2)	non_AGAu	C.kruzei1	0
Triacylglyceride (16:1_36:3)	non_AGAu	C.kruzei1	0
Choline	non_AGAu	C.kruzei1	0.0921974
Histidine	non_AGAu	C.kruzei2	0.45994
Proline	non_AGAu	C.kruzei2	0.736487
Threonine	non_AGAu	C.kruzei2	0.531297
Spermidine	non_AGAu	C.kruzei2	0.530307
Spermine	non_AGAu	C.kruzei2	0.261623
Lysophosphatidyl-choline a C24:0	non_AGAu	C.kruzei2	0
Phosphatidyl-choline aa C32:2	non_AGAu	C.kruzei2	0
Triacylglyceride (16:0_28:2)	non_AGAu	C.kruzei2	0
Triacylglyceride (16:1_36:3)	non_AGAu	C.kruzei2	0
Choline	non_AGAu	C.kruzei2	0.106889
Histidine	non_AGAu	C.kruzei3	0.513058
Proline	non_AGAu	C.kruzei3	0.648652
Threonine	non_AGAu	C.kruzei3	0.522395
Spermidine	non_AGAu	C.kruzei3	0.599318
Spermine	non_AGAu	C.kruzei3	0.277384
Lysophosphatidyl-choline a C24:0	non_AGAu	C.kruzei3	0
Phosphatidyl-choline aa C32:2	non_AGAu	C.kruzei3	0
Triacylglyceride (16:0_28:2)	non_AGAu	C.kruzei3	0
Triacylglyceride (16:1_36:3)	non_AGAu	C.kruzei3	0
Choline	non_AGAu	C.kruzei3	0.0868182
Histidine	AGAu	C.auris1	0.639826
Proline	AGAu	C.auris1	0.649278
Threonine	AGAu	C.auris1	0.460456
Spermidine	AGAu	C.auris1	0.484387
Spermine	AGAu	C.auris1	0.595745
Lysophosphatidyl-choline a C24:0	AGAu	C.auris1	0
Phosphatidyl-choline aa C32:2	AGAu	C.auris1	0.444438
Triacylglyceride (16:0_28:2)	AGAu	C.auris1	0
Triacylglyceride (16:1_36:3)	AGAu	C.auris1	0.70936
Choline	AGAu	C.auris1	0.116259
Histidine	AGAu	C.auris2	0.583783
Proline	AGAu	C.auris2	0.514543
Threonine	AGAu	C.auris2	0.439889
Spermidine	AGAu	C.auris2	0.5492
Spermine	AGAu	C.auris2	0.899133
Lysophosphatidyl-choline a C24:0	AGAu	C.auris2	0
Phosphatidyl-choline aa C32:2	AGAu	C.auris2	0.477718
Triacylglyceride (16:0_28:2)	AGAu	C.auris2	0
Triacylglyceride (16:1_36:3)	AGAu	C.auris2	1
Choline	AGAu	C.auris2	0.11836
Histidine	AGAu	C.auris3	0.712215
Proline	AGAu	C.auris3	0.747258
Threonine	AGAu	C.auris3	0.486162
Spermidine	AGAu	C.auris3	0.617161
Spermine	AGAu	C.auris3	0.64933
Lysophosphatidyl-choline a C24:0	AGAu	C.auris3	0
Phosphatidyl-choline aa C32:2	AGAu	C.auris3	0
Triacylglyceride (16:0_28:2)	AGAu	C.auris3	0
Triacylglyceride (16:1_36:3)	AGAu	C.auris3	0.748768
Choline	AGAu	C.auris3	0.117647
Histidine	non_AGAu	C.parasilopsis1	0.114663
Proline	non_AGAu	C.parasilopsis1	0.0202754
Threonine	non_AGAu	C.parasilopsis1	0.067042
Spermidine	non_AGAu	C.parasilopsis1	0
Spermine	non_AGAu	C.parasilopsis1	0.22695
Lysophosphatidyl-choline a C24:0	non_AGAu	C.parasilopsis1	0
Phosphatidyl-choline aa C32:2	non_AGAu	C.parasilopsis1	0
Triacylglyceride (16:0_28:2)	non_AGAu	C.parasilopsis1	0
Triacylglyceride (16:1_36:3)	non_AGAu	C.parasilopsis1	0
Choline	non_AGAu	C.parasilopsis1	0.235988
Histidine	non_AGAu	C.parasilopsis2	0.35961
Proline	non_AGAu	C.parasilopsis2	0.141894
Threonine	non_AGAu	C.parasilopsis2	0.118064
Spermidine	non_AGAu	C.parasilopsis2	0.0456573
Spermine	non_AGAu	C.parasilopsis2	0.300236
Lysophosphatidyl-choline a C24:0	non_AGAu	C.parasilopsis2	0
Phosphatidyl-choline aa C32:2	non_AGAu	C.parasilopsis2	0
Triacylglyceride (16:0_28:2)	non_AGAu	C.parasilopsis2	0
Triacylglyceride (16:1_36:3)	non_AGAu	C.parasilopsis2	0
Choline	non_AGAu	C.parasilopsis2	0.341952
Histidine	non_AGAu	C.parasilopsis3	0.0438307
Proline	non_AGAu	C.parasilopsis3	0
Threonine	non_AGAu	C.parasilopsis3	0
Spermidine	non_AGAu	C.parasilopsis3	0.0404093
Spermine	non_AGAu	C.parasilopsis3	0.255319
Lysophosphatidyl-choline a C24:0	non_AGAu	C.parasilopsis3	0
Phosphatidyl-choline aa C32:2	non_AGAu	C.parasilopsis3	0
Triacylglyceride (16:0_28:2)	non_AGAu	C.parasilopsis3	0
Triacylglyceride (16:1_36:3)	non_AGAu	C.parasilopsis3	0
Choline	non_AGAu	C.parasilopsis3	0.283649
Histidine	AGAu	C.glabrata1	0.855383
Proline	AGAu	C.glabrata1	0.939187
Threonine	AGAu	C.glabrata1	0.492733
Spermidine	AGAu	C.glabrata1	0.883758
Spermine	AGAu	C.glabrata1	0.866036
Lysophosphatidyl-choline a C24:0	AGAu	C.glabrata1	0
Phosphatidyl-choline aa C32:2	AGAu	C.glabrata1	0
Triacylglyceride (16:0_28:2)	AGAu	C.glabrata1	0.958356
Triacylglyceride (16:1_36:3)	AGAu	C.glabrata1	0
Choline	AGAu	C.glabrata1	0.919679
Histidine	AGAu	C.glabrata2	0.589795
Proline	AGAu	C.glabrata2	0.709458
Threonine	AGAu	C.glabrata2	0.819044
Spermidine	AGAu	C.glabrata2	0.787195
Spermine	AGAu	C.glabrata2	0.799054
Lysophosphatidyl-choline a C24:0	AGAu	C.glabrata2	0
Phosphatidyl-choline aa C32:2	AGAu	C.glabrata2	0
Triacylglyceride (16:0_28:2)	AGAu	C.glabrata2	0
Triacylglyceride (16:1_36:3)	AGAu	C.glabrata2	0
Choline	AGAu	C.glabrata2	0.819211
Histidine	AGAu	C.glabrata3	0.392061
Proline	AGAu	C.glabrata3	0.77027
Threonine	AGAu	C.glabrata3	0.382971
Spermidine	AGAu	C.glabrata3	0.765154
Spermine	AGAu	C.glabrata3	0.684791
Lysophosphatidyl-choline a C24:0	AGAu	C.glabrata3	0
Phosphatidyl-choline aa C32:2	AGAu	C.glabrata3	1
Triacylglyceride (16:0_28:2)	AGAu	C.glabrata3	0
Triacylglyceride (16:1_36:3)	AGAu	C.glabrata3	0
Choline	AGAu	C.glabrata3	1
